# Supplementary material for: A point-of-care diagnostic for drug-induced liver injury using surface-enhanced Raman scattering lateral flow immunoassay
Source: Nat Commun. 2025 Jul 6;16:6223. doi: 10.1038/s41467-025-61600-9 (PMC12228770; doi:10.1038/s41467-025-61600-9)
Supplement: Supplementary file 4 — Source Data [file 41467_2025_61600_MOESM4_ESM.xlsx]

## Sheet: Figure List
		Source data
Figure 1	Pre-clinical SERS-LFIA development.	N/A
Figure 2	Development of LFIA in combination with a handheld Raman reader (HRR) for use with clinical samples.	✓
Figure 3	Data for clinical study A and B with serum samples from patients following a POD.	✓
Figure 4	STARD diagram to report the flow of participants through the study.	N/A
Figure 5	Bland-Altman plots for log transformed K18 concentration using SERS-LFIA and M65 ELISA.	✓
Supplementary Figure 1	Schematic showing synthesis of Au-DIPY-SiO2 -Ab NP conjugates.	N/A
Supplementary Figure 2	UV/Vis spectroscopy and SERS characterisation of Au NP gives information about the optical and SERS properties of NP and assesses for any changes when SiO2 and Ab were added.	✓
Supplementary Figure 3	Diagram of optical path through the HRR to the LFIA line.	N/A
Supplementary Figure 4	Representative image of the calibration curve developed for study A.	N/A
Supplementary Figure 5	Baselined SERS spectra obtained by averaging the signal of the test line from 3 healthy donors.	✓
Supplementary Figure 6	Graph of spiked K18 concentration and the slope obtained when standardising the output from each donor at that given concentration.	✓
Supplementary Figure 7	LFIA from patients with the associated ALT values and K18 concentrations (calculated using ELISA and SERS-LFIA).	N/A
Supplementary Figure 8	Gender disaggregated data for clinical study A and B.	N/A
Supplementary Figure 9	Reference images for visual scoring of LFIAs.	N/A

## Sheet: Figure 2 B)
Figure 2B. Average SERS spectra obtained from test line of LFIAs run with serum spiked with different concentratison of K18.
	Intensity
Raman shift (cm-1)	0	5	10	25	50	100	200
800.33	330.462	442.885	373.945	526.796	693.342	782.718	794.836
802.08	320.524	431.443	377.182	486.498	663.355	822.517	798.531
803.84	298.772	387.175	351.441	518.807	587.328	857.408	749.903
805.6	160.417	298.926	271.269	429.133	509.817	680.74	592.32
807.36	103.847	256.461	230.644	309.886	461.22	581.897	469.713
809.11	131.283	194.58	202.23	351.921	403.548	590.677	468.516
810.86	108.602	142.969	173.546	291.204	350.589	506.996	511.112
812.62	71.8027	80.0511	145.21	167.123	313.709	370.355	420.166
814.37	58.0404	122.369	129.212	152.288	240.073	329.402	367.21
816.12	29.8697	78.4113	94.7934	184.355	169.737	295.403	286.979
817.87	19.6897	21.7099	67.8304	145.699	173.733	303.059	206.537
819.62	-8.44495	53.0084	21.1482	90.1423	172.815	292.5	212.617
821.37	-6.84617	24.4837	11.2941	112.262	149.562	183.812	273.17
823.11	45.563	43.546	59.7264	149.891	175.148	227.475	275.943
824.86	59.9483	16.3166	91.3073	147.116	188.631	285.589	226.353
826.6	31.9534	41.7835	155.265	196.327	264.563	335.338	282.6
828.35	151.377	219.868	231.552	335.943	371.367	465.319	454.815
830.09	220.92	277.536	239.61	387.476	384.964	545.001	552.683
831.83	195.601	281.375	280.269	362.092	503.02	664.181	597.051
833.57	269.611	371.073	356.068	477.256	743.878	913.443	841.02
835.31	383.235	465.918	490.858	671.578	969.882	1235.14	1166.42
837.05	506.119	574.587	646.154	868.791	1184.41	1556.21	1523.49
838.78	597.528	739.935	799.851	1096.92	1399.57	1884.23	1846.29
840.52	740.261	949.128	1002.52	1293.13	1662.83	2163.32	2114.37
842.26	915.873	1135.74	1173.96	1489.61	1980.83	2445.18	2398.38
843.99	1042.32	1242.89	1321.62	1652.72	2233.22	2760.8	2756.45
845.72	1146.32	1382.45	1477.43	1774.4	2459.37	2972	3033.98
847.46	1267.05	1520.73	1578.99	1918.4	2590.91	3199.24	3198.09
849.19	1438.58	1634.88	1696.59	2083.78	2712.87	3396.4	3384.2
850.92	1538.12	1813.11	1864.39	2167.53	2840.07	3492.84	3538.96
852.65	1583.94	1923.1	1956.05	2227.85	2886.73	3624.22	3630.85
854.37	1625.41	1845.47	1937.81	2251.39	2869.1	3607.69	3668.73
856.1	1491.33	1756.78	1823.48	2162.17	2744.37	3398.02	3546.14
857.83	1326.55	1647.74	1686.41	2051.9	2592.27	3180.87	3364.41
859.55	1273.42	1575.74	1609.46	1918.37	2437.2	3002.88	3197.41
861.28	1170.14	1462.59	1458.25	1704.44	2253.18	2810.58	2989.76
863	1082.54	1305.55	1302.98	1524.42	2049.84	2576.62	2764.03
864.72	965.145	1194.43	1209.41	1405.12	1822.15	2361.67	2514.8
866.44	871.964	1067.3	1095.67	1298.55	1653.03	2212.25	2315.07
868.16	754.069	949.703	944.674	1231.52	1489.6	1981.18	2098.55
869.88	603.593	843.114	832.355	1074.56	1366.3	1730.6	1933.37
871.6	596.757	745.828	783.31	917.377	1233.34	1535.73	1726.46
873.32	605.427	649.665	693.278	860.998	1074.96	1346.96	1494.48
875.03	560.68	612.747	607.854	716.599	961.551	1202.1	1310.9
876.75	517.925	546.95	539.875	600.922	807.654	1077.96	1096.06
878.46	399.816	443.051	438.753	537.222	631.91	866.641	956.659
880.17	329.087	391.071	394.639	421.909	542.827	676.68	842.182
881.89	272.491	345.542	370.366	370.192	487.006	579.257	653.976
883.6	225.606	282.462	313.488	377.493	411.988	484.803	530.257
885.31	205.263	233.609	283.129	272.388	290.995	435.651	431.558
887.02	108.439	178.103	210.063	192.42	274.959	331.665	401.759
888.72	100.756	167.942	179.444	212.321	267.801	237.729	426.876
890.43	113.589	164.694	164.592	215.147	159.419	217.54	385.674
892.14	92.583	143.944	178.359	172.995	146.456	108.464	315.237
893.84	105.725	141.936	214.446	125.853	178.123	126.482	223.544
895.54	89.0246	111.88	137.791	114.797	154.995	158.278	136.746
897.25	111.87	161.753	119.705	135.883	89.7162	180.05	119.857
898.95	151.95	147.831	86.6926	94.5081	33.9402	154.396	87.559
900.65	113.217	59.2793	43.9737	43.9495	67.0325	112.498	48.7678
902.35	64.0155	27.0191	76.6102	36.1503	69.1917	140.922	102.249
904.05	54.2445	71.0712	133.431	84.5426	127.05	194.966	221.133
905.75	33.0248	93.879	82.1151	93.8807	178.505	213.029	216.003
907.44	38.5442	53.2744	12.2069	60.3188	114.035	100.41	102.708
909.14	97.3682	52.7228	64.0048	103.511	125.171	118.391	70.3121
910.84	79.3848	38.2786	53.4371	54.4902	107.455	140.971	50.2813
912.53	53.0259	-0.526271	0.569418	31.3098	52.6317	34.6138	93.7474
914.22	16.6351	11.3626	50.9411	51.1689	53.0324	40.6028	98.2589
915.91	-4.28894	38.8883	53.488	13.8217	47.1669	78.7363	22.5479
917.61	2.56389	8.99403	-24.4652	-14.6663	-34.6773	-21.9371	15.5296
919.3	-15.7742	-39.2659	-42.7456	-48.5075	-59.3348	-47.0353	-40.8141
920.99	-58.0266	-68.7927	-71.6545	-109.714	-62.4071	-75.8763	-130.685
922.67	-112.806	-104.943	-108.467	-145.854	-162.251	-180.595	-169.05
924.36	-94.7897	-105.474	-112.725	-100.951	-165.034	-171.575	-178.678
926.05	-56.9024	-97.2423	-101.815	-139.595	-144.558	-149.368	-188.386
927.73	-20.2889	-82.9817	-61.2712	-168.197	-124.967	-177.542	-186.609
929.42	-96.7721	-104.216	-93.979	-213.081	-185.052	-237.347	-285.013
931.1	-98.9307	-127.567	-118.836	-189.491	-255.79	-194.566	-253.417
932.78	-86.7652	-104.425	-130.538	-103.406	-212.05	-250.501	-157.921
934.46	-168.843	-139.735	-149.758	-146.503	-229.208	-377.035	-277.823
936.14	-77.9532	-145.608	-140.22	-195.271	-200.898	-302	-312.458
937.82	3.03689	-69.057	-104.129	-143.2	-110.61	-194.58	-203.925
939.5	-46.9061	-77.6805	-114.842	-151.844	-143.652	-196.791	-177.624
941.18	-104.716	-126.19	-139.093	-180.015	-207.515	-267.781	-235.919
942.86	-142.926	-175.731	-182.666	-158.355	-237.974	-258.865	-246.843
944.53	-108.281	-217.48	-206.519	-146.665	-250.563	-267.81	-200.445
946.21	-89.1356	-130.437	-150.74	-111.599	-187.824	-296.046	-191.824
947.88	-98.8241	-86.9904	-133.658	-136.41	-164.09	-255.772	-189.81
949.55	-102.079	-128.706	-131.485	-120.144	-175.08	-209.069	-224.468
951.22	-107.356	-108.262	-101.144	-109.876	-173.661	-154.967	-300.163
952.89	-142.076	-125.068	-121.238	-180.048	-211.219	-202.28	-280.092
954.56	-113.451	-129.933	-155.548	-173.727	-176.852	-278.039	-229.62
956.23	-97.9561	-164.513	-143.247	-153.189	-196.958	-272.407	-266.726
957.9	-158.614	-128.595	-134.651	-91.7413	-197.611	-136.548	-228.758
959.57	-168.535	-125.278	-141.293	-84.3279	-119.388	-80.5745	-128.162
961.23	-159.951	-190.616	-162.411	-124.091	-155.662	-151.649	-202.95
962.9	-122.061	-137.118	-144.396	-104.617	-185.199	-87.2686	-201.87
964.56	-54.4187	-83.4385	-48.0541	-75.6361	-82.9491	-5.6118	-66.7664
966.23	-56.6786	-58.2417	-7.34885	-15.9582	6.33423	7.50863	68.3643
967.89	-56.8389	-46.3256	-3.96739	33.2974	55.9102	65.8135	168.643
969.55	2.70183	-6.62165	42.2703	54.7888	158.015	199.807	186.375
971.21	-33.4435	22.1391	38.7331	68.7965	178.12	256.293	217.346
972.87	2.03782	76.6365	84.227	111.012	201.55	321.675	376.862
974.53	71.6587	104.439	140.676	157.848	291.986	434.509	519.244
976.18	66.0318	165.305	184.98	245.808	379.976	504.614	510.211
977.84	222.681	316.237	322.839	389.739	532.179	692.045	612.387
979.5	368.609	404.28	434.372	541.732	706.854	887.623	808.707
981.15	485.327	490.514	546.839	682.868	903.493	1155.77	1038.81
982.8	601.348	640.01	699.821	890.226	1154.54	1449.28	1372.02
984.46	851.131	997.924	1021.17	1238.55	1575.76	1891.19	1883.65
986.11	1274	1488.14	1511.01	1662.5	2149.49	2545.91	2474.37
987.76	1767.85	2005.58	2051.75	2252.1	2808.63	3310.02	3227.45
989.41	2347.7	2611.47	2673.81	2942.45	3587.94	4176.51	4106.68
991.06	2884.62	3234.64	3278.78	3619.99	4430.69	5075.36	5040.33
992.7	3364.13	3834.86	3866.06	4241.63	5309.69	6068.61	5981.96
994.35	3791.44	4311.17	4395.47	4863.11	6166.02	7088.98	6942.88
996	3992	4563.56	4688.92	5290.12	6830.71	8040.23	7878.72
997.64	3952.52	4643.99	4834.28	5613.62	7435.89	9003.99	8750.23
999.29	3896.36	4746.99	4983.55	5997.29	8284.93	10246.5	9917.91
1000.93	3880.69	4950.95	5208.19	6454.4	9403.95	11889	11544.9
1002.57	3854.83	5244.43	5545.03	7137.05	10714.5	13895.2	13464
1004.21	3925.38	5586.97	5959.43	8028.55	12401.4	16324.4	15771.6
1005.85	4025.25	6002.09	6477.34	9040.65	14278.5	19039.2	18545.9
1007.49	4168.05	6566.08	7167.16	10134.3	16263.9	21927.2	21465.2
1009.13	4519.19	7177.65	7910.8	11351.4	18302	24848	24361
1010.77	4818.13	7783.45	8577.2	12400.8	19921.7	27271	26940.8
1012.41	5111.18	8277.64	9186.47	13154.1	21147.4	28987.6	29016.7
1014.04	5331.22	8454.7	9409.71	13475.4	21610.8	29625.6	30232.2
1015.68	5376.96	8447.49	9426.64	13358.7	21273.3	29261.7	30266.8
1017.31	5329.79	8291	9269.22	12953.9	20204.6	27925.1	29342
1018.94	5215.26	7925.17	8791.61	12183.9	18542.2	25673.3	27565.5
1020.58	5005.06	7412.55	8108.76	11034.8	16596	23046.3	25154.2
1022.21	4687.33	6704.15	7277.69	9706.09	14398.1	20165.2	22519.4
1023.84	4338.62	6016.74	6546.78	8468.7	12271	17179.7	19826.1
1025.47	3982.46	5330.37	5783.31	7260.55	10318.8	14402.2	17153.2
1027.1	3657.74	4685.79	5043.35	6158.36	8570.57	12086.7	14764.7
1028.72	3215.67	4188.06	4415	5217.03	7031.33	10076.2	12592.5
1030.35	2806.5	3594.17	3820.02	4381.2	5806.09	8353.95	10614.8
1031.97	2510.82	2998.32	3243.86	3730.42	4811.91	6942.9	8983.26
1033.6	2171.77	2609.62	2808.4	3159.84	4015.73	5811.19	7625.74
1035.22	1834.22	2231.36	2388.22	2620.97	3282.58	4817.5	6324.36
1036.85	1604.97	1898.26	2005.57	2178.05	2625.16	3911.63	5294.57
1038.47	1386.88	1641.04	1699.05	1824.16	2192.07	3263.22	4443.8
1040.09	1216.07	1421.05	1462.82	1604.39	1870.23	2708.23	3595.25
1041.71	1058.01	1232.84	1278.01	1374.96	1473.58	2182.52	2899.51
1043.33	855.785	1074.27	1069.93	1105.69	1175.48	1786.5	2289.23
1044.95	776.182	972.435	939.778	967.888	1078.92	1511.55	1838.6
1046.56	663.835	841.241	795.778	813.535	946.653	1324.89	1498.86
1048.18	467.877	708.135	623.434	677.233	770.412	1123.94	1229.52
1049.8	457.043	646.283	584.936	696.895	806.601	1134.11	1181.02
1051.41	492.132	714.553	634.885	769.553	1003.09	1369.04	1321.3
1053.02	513.779	758.413	696.414	860.031	1195.02	1621.66	1538.21
1054.64	541.684	775.183	763.198	991.672	1504.36	1991.94	1833.84
1056.25	578.481	910.81	910.351	1235.27	1868.16	2492.69	2284.91
1057.86	713.015	1094.6	1140.52	1530.04	2340.42	3114.19	2938.65
1059.47	787.452	1271.65	1356.27	1840.55	2917.34	3885.31	3597.78
1061.08	900.482	1434.65	1564.52	2220.31	3469.75	4695.21	4369.39
1062.69	1037.14	1588.42	1766.79	2529.04	3970.73	5433.76	5220.15
1064.3	1164.69	1774.92	2003.44	2807.51	4467.53	6078.5	5862.5
1065.9	1296.52	1909.1	2142.06	3051.45	4724.75	6455.91	6315.87
1067.51	1241.71	1912.17	2108.21	3034.44	4727.3	6540.95	6561.53
1069.11	1202.04	1861.16	2031.9	2896.1	4590.32	6335.92	6580.74
1070.72	1303.52	1853.84	2039.57	2831.11	4313.67	6028.32	6430.25
1072.32	1275.65	1782.15	1946.15	2640.05	3942.62	5514.04	5976.57
1073.92	1096.92	1541.19	1697.96	2260.76	3411.44	4712.59	5249.35
1075.52	1036.17	1412.52	1549.06	1960.84	2939.41	4038.09	4631.07
1077.12	993.463	1291.04	1391.24	1713.56	2521.32	3454.75	4051.85
1078.72	925.828	1113.14	1205.66	1469.29	2042.69	2873.16	3424.55
1080.32	933.267	1006.83	1115.27	1327.38	1693.72	2425.02	2914.06
1081.92	900.836	985.984	1040.82	1157.46	1513.46	2073.55	2598.7
1083.52	827.536	952.434	945.32	994.27	1292.7	1700.7	2304.96
1085.11	777.801	830.799	880.348	861.556	1061.31	1388.85	1895.67
1086.71	782.763	813.592	860.692	830.147	989.734	1256.11	1620.11
1088.3	793.646	776.135	821.772	834.267	934.127	1128.93	1489.5
1089.89	716.148	716.849	732.54	740.258	781.392	970.143	1319.9
1091.49	635.772	721.813	718.521	658.687	695.264	863.316	1134.46
1093.08	609.894	649.538	656.198	513.798	592.185	703.229	865.821
1094.67	522.926	506.146	496.421	371.747	431.4	547.748	633.792
1096.26	414.446	448.249	395.639	372.01	344.029	419.286	496.285
1097.85	409.766	449.924	372.856	350.81	254.816	327.194	357.83
1099.43	378.151	389.426	335.478	276.48	210.461	222.936	279.776
1101.02	348.024	358.279	316.292	257.264	218.785	166.043	275.821
1102.61	254.02	238.47	232.838	165.072	96.8416	87.4641	125.847
1104.19	145.248	95.1342	120.882	88.3155	29.1868	8.33108	0.0512869
1105.78	181.633	139.215	133.351	35.6272	95.9861	45.9922	34.4662
1107.36	246.65	167.101	123.184	20.8845	104.85	34.0458	5.60642
1108.94	246.357	168.949	114.312	55.7093	51.8433	-32.7264	-14.4964
1110.52	167.787	127.625	102.424	-5.84317	12.1218	-88.3426	-10.2942
1112.1	128.561	73.6399	41.5674	-37.5067	-8.7491	-111.188	-96.2552
1113.68	120.937	56.4385	1.72373	9.07404	-6.87014	-107.097	-113.315
1115.26	120.313	26.8652	29.5078	10.5097	-13.9533	-130.621	-38.0405
1116.84	105.279	43.9866	61.653	-59.211	-23.1439	-88.4778	-80.6514
1118.42	85.3025	55.8807	48.2295	-73.9997	14.1795	-60.1859	-137.149
1120	95.0269	12.6251	5.90768	-15.5232	11.3161	-52.2792	-95.8335
1121.57	34.4861	-31.6022	-15.8199	-10.7372	-32.2793	-10.0421	-5.47422
1123.15	-85.9864	-57.2458	-4.94585	-31.3198	-75.7187	-18.3423	-66.0051
1124.72	-104.135	-68.0834	-42.4629	-82.2266	-84.5694	-18.9806	-131.327
1126.29	-113.548	-79.8148	-101.282	-115.124	-72.4766	-42.9747	-109.276
1127.87	-106.403	-99.951	-105.052	-90.2578	-92.2076	-64.6587	-118.5
1129.44	-43.4557	-127.17	-104.486	-112.26	-132.463	-76.0003	-140.753
1131.01	-27.3381	-135.014	-123.411	-139.731	-201.91	-135.367	-170.784
1132.58	-76.2611	-155.308	-153.157	-211.37	-272.181	-190.392	-180.328
1134.15	-107.346	-167.926	-188.859	-258.111	-266.945	-228.411	-190.967
1135.71	-126.337	-177.413	-238.054	-218.607	-243.322	-228.206	-251.037
1137.28	-115.533	-139.057	-184.215	-132.749	-203.569	-223.278	-234.336
1138.85	-47.4779	-36.8464	-71.5273	-90.033	-134.539	-168.243	-168.365
1140.41	15.541	0.887828	-28.9442	-43.2815	-85.4658	-121.318	-150.64
1141.98	55.269	25.1354	-17.4685	14.6958	-74.0145	-114.353	-72.7274
1143.54	44.9405	14.6199	4.00851	-34.5328	-143.118	-169.663	-71.7758
1145.1	105.579	67.576	61.866	11.2338	-60.6736	-176.881	-117.168
1146.66	170.241	133.749	134.353	81.9416	67.174	-90.6229	-91.4535
1148.22	200.005	187.552	167.053	114.403	73.2711	-88.5712	-56.7143
1149.79	249.928	207.619	156.201	153.319	51.3858	-78.6413	-37.8661
1151.34	162.533	86.3518	71.6748	65.1145	-82.9694	-84.1821	-116.324
1152.9	132.277	62.2734	38.606	-19.6216	-131.449	-104.775	-166.838
1154.46	233.261	165.885	112.418	-8.4985	-68.951	-112.037	-130.756
1156.02	205.442	133.367	78.4272	2.56285	-82.2409	-185.565	-158.943
1157.57	141.065	27.1409	-10.9246	-68.1472	-153.561	-242.907	-212.448
1159.13	129.775	7.84248	-52.9915	-122.516	-182.089	-275.863	-296.302
1160.68	152.775	0.872827	-15.1946	-94.998	-102.821	-249.014	-267.737
1162.24	142.797	-41.789	-0.828719	-63.3136	-93.3555	-217.49	-265.584
1163.79	136.532	-32.9307	-27.9776	-41.9832	-148.202	-275.256	-314.624
1165.34	160.737	35.8268	0.730372	-33.7053	-155.836	-262.392	-287.72
1166.89	159.836	95.6739	56.4375	-37.3002	-143.432	-250.528	-299.353
1168.44	225.039	133.201	100.297	28.9228	-92.4997	-223.496	-253.986
1169.99	386.937	241.953	234.669	190.132	14.031	-91.2238	-143.349
1171.54	480.431	343.81	324.849	291.397	102.896	7.15813	-3.13859
1173.08	465.367	421.04	358.015	309.051	171.742	50.5871	6.95033
1174.63	482.28	466.11	419.157	304.953	198.795	55.2503	-51.8453
1176.18	544.546	453.444	463.773	356.893	278.269	154.102	35.6452
1177.72	620.503	500.855	503.036	404.007	340.887	203.728	156.809
1179.27	610.638	470.833	507.408	396.14	288.165	132.6	118.901
1180.81	593.02	479.891	524.43	384.007	282.839	150.772	85.4081
1182.35	642.984	504.029	481.146	383.696	273.766	217.396	120.001
1183.89	616.496	422.282	418.902	404.422	296.383	271.745	116.334
1185.43	600.102	495.929	484.66	443.42	343.315	321.821	205.194
1186.97	610.393	572.295	529.771	503.035	413.031	313.112	257.419
1188.51	624.425	573.779	544.494	517.048	470.245	280.055	277.33
1190.05	632.765	596.473	582.748	478.037	493.204	378.421	330.597
1191.59	641.226	607.489	583.893	518.617	591.356	544.246	435.541
1193.12	655.919	587.461	615.899	592.166	729.859	686.351	597.683
1194.66	685.057	648.513	670.117	658.186	866.015	821.623	768.51
1196.2	659.874	743.69	656.897	696.235	941.772	950.049	915.51
1197.73	615.704	726.239	664.012	760.059	1126.17	1201.12	1116.69
1199.26	669.204	765.416	753.024	957.327	1413.4	1628.28	1457.54
1200.79	669.586	838.1	825.285	1156.41	1698.8	2128.59	1885.45
1202.33	689.029	935.114	984.224	1365.1	2108.44	2755.12	2538.02
1203.86	723.455	1059.95	1111.21	1581.51	2550.19	3411.83	3181.92
1205.39	755.822	1235.42	1272.1	1856.89	3103.83	4155.86	3871.43
1206.92	895.429	1499.68	1611.5	2296.37	3796.02	5101.02	4828
1208.44	1016.02	1705.97	1854.35	2722.69	4508.82	6157.98	5893.79
1209.97	1146.46	1927.51	2115.4	3139.87	5290.54	7279.39	6951.73
1211.5	1319.09	2206.82	2472.71	3596.52	6108.68	8446.17	8062.27
1213.02	1513.49	2523.83	2823.59	4120.85	7027.5	9745.2	9344.67
1214.55	1662.55	2833.03	3158.69	4665.71	7906.73	10940.1	10602.5
1216.07	1819.03	3133.37	3488.52	5171.67	8702.24	11981.3	11831
1217.6	2004.27	3400.36	3825.69	5657.53	9453.17	13018.1	12998.5
1219.12	2136.44	3590.17	4049.9	6016.77	10003.6	13917.1	13953.6
1220.64	2279.18	3828.72	4299.53	6329.55	10493	14614.1	14848.2
1222.16	2384.1	4025.25	4510.31	6556.82	10823.9	15104.4	15479.4
1223.68	2457.57	4104.42	4559.57	6601.06	10944	15321.4	15786.3
1225.2	2444.69	4075.27	4562.66	6590.21	10905.8	15262	15992.1
1226.72	2393.71	3961.54	4471.73	6503.16	10724.7	15010.2	15994.6
1228.24	2403.39	3955.28	4430.88	6356.8	10424.4	14663.7	15681
1229.75	2373.95	3922.63	4378.98	6134.56	9954.82	14105.3	15152.2
1231.27	2332.3	3755.18	4206.55	5842.95	9396.54	13348.2	14597.3
1232.79	2211.97	3483.02	3892.52	5430.02	8739.36	12469	13917.4
1234.3	2037.08	3256.37	3587.75	5019.55	8082.95	11541.1	13074.9
1235.81	1906.66	3058.23	3340.04	4700.66	7408.44	10642.9	12163.4
1237.33	1774.05	2769.62	3091	4279.3	6698.6	9776.42	11247.2
1238.84	1655.74	2565.59	2919.04	3949.26	6128.45	8988.47	10382.2
1240.35	1511.78	2368.8	2650.48	3657.3	5615.64	8187.13	9595.86
1241.86	1413	2268.28	2459.54	3353.13	5183.37	7525.77	8885.59
1243.37	1285.35	2099.9	2291.07	3058.19	4799.87	7050.04	8207.17
1244.88	1184.86	1925.38	2131.01	2816.71	4472.24	6615.6	7633.19
1246.39	1185.69	1807.53	1998.85	2696.73	4217.23	6242.45	7241.31
1247.89	1126.44	1660.06	1859.91	2552.65	3990.58	5831.56	6821.74
1249.4	1129.53	1655.54	1821.55	2426.48	3818	5486.84	6447.95
1250.9	1047.95	1589.2	1734.85	2320.69	3658.96	5267.61	6053.18
1252.41	911.118	1552.6	1644.88	2241.41	3499.08	5039.33	5670.4
1253.91	905.114	1526.36	1572.85	2181.97	3324.07	4820.75	5433.58
1255.42	887.37	1407.32	1483.9	2088.47	3178.9	4597.76	5159.43
1256.92	858.533	1320.25	1463.7	1959.96	3040.63	4419.61	4921.74
1258.42	890.892	1327.81	1481.94	1994.74	3027.27	4407.98	4815.26
1259.92	929.846	1382.38	1485.35	2083.35	3078.93	4414.68	4763.76
1261.42	960.964	1441.78	1545.01	2080.78	3100.49	4409.52	4844.33
1262.92	1008.97	1523.24	1655.7	2189.95	3295.14	4646.17	5012.42
1264.42	1027.94	1546.63	1716.03	2354.54	3558.92	4946.54	5168.84
1265.92	1183.92	1735.23	1908.16	2604.75	3877.52	5424.73	5625.76
1267.41	1382.18	1993.1	2196.79	2946.33	4346.85	6113.4	6296.06
1268.91	1496.73	2178.32	2427.18	3343.77	4973.91	6845.44	7041.71
1270.4	1780.89	2501.67	2749.63	3788.92	5745.86	7854.92	7968.32
1271.9	2071.19	2904.76	3164.54	4343.46	6681.17	9053.22	9147.4
1273.39	2274.17	3355.25	3663.33	5032.23	7791.26	10526.2	10502.2
1274.88	2468.64	3780.05	4113.71	5690.58	8832.17	12072.7	11997
1276.38	2718.27	4158.92	4505.48	6358.53	9952.64	13542.1	13547.3
1277.87	3051.8	4602.59	5027.55	7087.41	11117	15147.4	15105.8
1279.36	3284.7	4975.69	5487.49	7702.37	12050.5	16540.3	16697.4
1280.85	3510.76	5382.09	5892.65	8294.36	13004.8	17839.7	18199.8
1282.34	3805.56	5781.08	6332.72	8928.45	13926.2	19125.2	19450
1283.83	4023.1	6077.68	6684.19	9342.89	14581.4	20092	20459
1285.31	4134.77	6261.13	6851.08	9621.06	14912.9	20558.6	21274.2
1286.8	4196.47	6298.48	6881.2	9722.61	14876.6	20649.1	21630
1288.28	4182.22	6250.27	6909.39	9584.72	14721.5	20497.2	21621.1
1289.77	4149.32	6152.41	6814.06	9400.25	14464.6	20037	21396
1291.25	4070.52	6022.14	6582.44	9052.38	13799.2	19191.2	20758
1292.74	3924.68	5732.71	6260.01	8617.03	12909.1	18077.2	19782.2
1294.22	3696.44	5384.64	5925.45	8094.42	12036.3	16952.2	18631.8
1295.7	3430.49	4991.21	5538.2	7404.75	11036.7	15550.4	17383.3
1297.18	3266.58	4606.95	5130.04	6752.18	10032	14090.1	16101.4
1298.66	3082.08	4245.37	4701.24	6170.74	9064.26	12823.7	14829.1
1300.14	2780.25	3832.39	4211.91	5558.43	8036.9	11504	13521.4
1301.62	2548.07	3467.45	3819.29	4972.99	7148.09	10314.6	12193.3
1303.1	2353.22	3142.76	3475.91	4448.85	6417.37	9190.19	10959.3
1304.58	2161.75	2875.23	3165.51	4026.98	5738.16	8130.63	9851.75
1306.05	1997.86	2615.94	2884.73	3648.35	5063.27	7284.02	8831.98
1307.53	1801.12	2361	2576.46	3212.71	4452.55	6524.17	7893.74
1309	1599.76	2114.72	2244.27	2841.31	3938.39	5751.52	7003.05
1310.48	1440.13	1890.16	2024.86	2565.89	3428.59	5033.24	6137.16
1311.95	1328.06	1725.12	1889.16	2267.11	3021.17	4440.98	5441.37
1313.42	1200.35	1561.11	1701.24	2001.21	2695.47	3917.89	4740.35
1314.9	1048.62	1364.16	1481.94	1805.53	2362.99	3422.25	4101.1
1316.37	897.606	1170.99	1259.47	1542.01	2070.89	3008.31	3698.32
1317.84	828.345	1085.19	1143.71	1359.21	1850.01	2814.84	3258.81
1319.31	778.542	1049.97	1100.18	1310.32	1749.31	2622.28	2920
1320.77	740.063	965.084	1043.25	1233.34	1648.27	2388.8	2686.16
1322.24	671.406	870.947	928.945	1110.77	1542.46	2250.74	2526.46
1323.71	612.727	817.405	875.621	1058.87	1528.81	2169.56	2438.52
1325.18	638.392	794.4	859.913	1050.32	1456.93	2107.3	2322.52
1326.64	616.755	752.053	780.536	979.939	1364.03	2032.74	2257.97
1328.11	540.506	673.074	710.693	919.854	1266.65	1902.44	2037.52
1329.57	512.121	616.674	667.754	868.029	1167.03	1707.51	1841.06
1331.03	498.876	563.095	620.876	792.252	1094.92	1513.43	1706.23
1332.5	428.217	545.993	546.887	711.2	952.264	1275.04	1491.28
1333.96	350.353	467.776	460.646	567.558	744.92	1037.81	1234.35
1335.42	274.473	343.543	384.761	466.603	568.064	930.211	1007.62
1336.88	222.753	284.561	326.655	413.988	463.76	762.948	866.37
1338.34	229.215	269.505	303.807	367.223	440.505	646.578	764.85
1339.8	241.826	211.786	305.285	287.472	418.596	554.998	671.257
1341.26	221.45	170.491	229.03	191.489	338.163	381.021	526.889
1342.71	210.9	185.275	138.258	161.361	281.746	279.008	455.423
1344.17	195.717	197.969	159.713	194.808	265.456	273.988	425.022
1345.63	148.558	166.895	142.089	132.872	231.709	244.157	300.781
1347.08	106.699	169.485	147.785	76.0523	175.449	211.961	235.378
1348.54	138.217	216.637	180.411	140.39	141.482	250.679	238.093
1349.99	160.645	226.018	200.087	136.74	132.262	227.756	186.97
1351.44	159.826	195.88	211.82	120.355	148.763	167.238	158.772
1352.9	170.917	151.89	149.996	108.478	155.215	128.737	102.228
1354.35	180.037	182.78	167.005	119.228	157.616	162.733	92.2817
1355.8	168.831	228.916	159.721	103.938	138.639	133.104	77.0965
1357.25	179.709	224.595	123.343	99.6499	100.316	57.3131	72.9006
1358.7	159.581	178.328	142.441	122.973	49.8761	109.088	67.0394
1360.14	100.725	148.67	145.72	148.949	57.3055	151.159	-6.37512
1361.59	200.64	195.429	177.76	191.743	169.334	178.621	104.002
1363.04	234.726	171.017	160.22	139.965	118.704	106.004	130.334
1364.49	174.225	132.797	132.431	93.0448	50.7223	55.6351	15.6647
1365.93	192.837	202.104	165.914	108.448	99.8532	111.278	38.1736
1367.38	230.05	189.334	171.001	90.7508	111.293	101.928	101.906
1368.82	160.042	141.943	115.109	52.1172	31.4621	36.8805	45.1901
1370.26	105.367	115.362	73.6137	91.3231	30.2228	8.99815	-22.0617
1371.7	127.491	67.3019	79.1406	72.8556	31.5168	-17.4235	-71.6374
1373.15	131.847	64.3609	58.6435	53.0458	-71.881	-77.4223	-45.925
1374.59	150.389	101.816	79.6801	72.892	5.03714	-36.2191	7.45409
1376.03	134.562	82.3201	91.0676	7.09199	25.5461	-111.485	-103.238
1377.47	44.4527	58.1845	54.8193	-33.0117	-75.1682	-165.841	-195.089
1378.91	-9.72756	16.9742	-14.7662	-69.0987	-137.853	-185.357	-185.37
1380.34	-4.96873	-13.5567	-79.0273	-74.5267	-172.045	-192.355	-203.985
1381.78	22.473	-3.0648	-7.65066	-46.7086	-93.4586	-97.7711	-172.288
1383.22	50.4745	-10.2626	27.0142	-52.2685	-76.2288	-170.776	-194.8
1384.65	2.37972	-21.2846	-36.4118	-58.6303	-159.158	-293.173	-242.325
1386.09	-25.8011	-51.121	-63.3596	-73.5402	-176.372	-240.649	-191.832
1387.52	-6.90194	-25.1508	-49.912	-90.9332	-159.739	-230.974	-190.775
1388.96	5.97643	-2.6195	-45.9185	-99.9553	-139.806	-224.066	-156.391
1390.39	64.6334	-8.82832	-39.78	-51.7525	-178.12	-115.313	-178.082
1391.82	23.8904	-63.4561	-90.4683	-115.615	-239.692	-210.216	-265.683
1393.25	-57.2644	-130.282	-156.321	-178.466	-229.492	-350.693	-330.916
1394.68	-44.6204	-137.818	-152.3	-156.986	-217.198	-335.032	-354.314
1396.11	-53.1895	-130.154	-121.756	-141.807	-200.346	-268.666	-328.097
1397.54	-51.7723	-113.823	-101.046	-103.754	-177.792	-240.78	-289.432
1398.97	-9.94698	-74.839	-82.0628	-92.6159	-154.67	-220.259	-213.539
1400.4	-41.2253	-28.0232	-57.5374	-103.016	-147.947	-213.636	-162.184
1401.83	-70.541	-12.7322	-64.3105	-99.2874	-136.301	-173.196	-161.918
1403.25	-36.6723	-30.7551	-46.3565	-41.0535	-137.111	-113.806	-143.992
1404.68	-14.1195	-46.9702	-38.5572	-56.7145	-77.4769	-137.483	-115.322
1406.1	8.93912	-43.0002	-45.5646	-53.9039	-32.2652	-160.46	-151.594
1407.53	-11.23	-62.4454	-55.7235	-3.06651	-60.3648	-131.237	-201.323
1408.95	-29.0493	-30.3395	-33.145	-21.4136	-67.0979	-85.3143	-141.459
1410.37	-55.086	-31.6605	-22.5663	-96.9344	-95.0199	-87.2578	-101.619
1411.8	-21.1401	-90.6753	-52.0653	-82.04	-139.342	-57.9172	-112.287
1413.22	18.5769	-63.7397	-28.6382	-8.54176	-60.2855	-34.0255	-78.2107
1414.64	-0.157432	-27.876	-8.62589	-72.5841	39.8494	3.95128	-61.7242
1416.06	22.6234	19.2602	22.3977	-69.0002	19.0857	28.1636	-25.9931
1417.48	20.6526	55.8688	46.9548	9.38757	20.8904	-61.1046	6.03298
1418.89	-26.4591	27.9944	8.46022	-19.3761	3.80846	-148.086	-25.9284
1420.31	21.7994	16.4813	16.8067	55.0645	16.7849	-51.2135	-32.1934
1421.73	92.8278	-2.78164	14.8127	83.8651	53.9423	40.7305	-44.4779
1423.15	44.2593	12.1834	36.1487	67.6369	33.959	56.7134	-17.3645
1424.56	75.416	98.843	113.626	129.136	81.0354	103.003	29.3309
1425.98	181.12	122.942	125.115	140.184	160.205	124.449	79.6758
1427.39	220.182	108.568	109.989	151.115	170.225	143.687	118.521
1428.8	202.202	148.256	150.982	153.795	209.483	177.05	122.434
1430.22	250.89	265.749	269.81	225.603	325.159	275.824	263.048
1431.63	272.092	293.093	267.475	258.973	350.808	327.007	292.899
1433.04	269.018	329.764	268.937	298.114	333.808	396.885	328.969
1434.45	320.645	427.074	367.599	414.284	404.561	468.309	433.061
1435.86	328.841	413.145	358.048	429.47	435.677	468.362	396.191
1437.27	384.304	438.766	411.368	434.541	437.101	532.579	448.609
1438.68	442.524	441.504	446.069	446.229	477.556	575.627	554.068
1440.09	452.145	417.08	428.972	426.545	528.976	612.09	547.851
1441.49	476.133	476.895	489.731	481.001	548.762	588.603	509.741
1442.9	476.977	491.493	476.461	476.042	487.313	463.283	438.541
1444.3	476.255	463.363	434.226	429.534	448.897	491.413	405.033
1445.71	546.477	527.516	526.283	540.91	562.659	594.312	555.752
1447.11	507.732	491.407	510.12	542.093	573.61	564.563	535.949
1448.52	487.998	479.281	475.805	489.762	533.073	510.334	485.558
1449.92	534.607	500.06	507.235	464.437	552.704	459.06	507.145
1451.32	520.793	502.222	513.593	449.686	532.648	469.99	517.696
1452.72	462.534	515.533	481.543	455.543	439.449	488.858	487.095
1454.12	354.595	400.382	392.139	383.963	350.674	384.05	368.341
1455.52	338.421	331.102	363.513	339.912	347.203	319.198	291.769
1456.92	358.556	343.66	342.777	340.258	386.812	354.371	285.113
1458.32	308.811	369.956	338.163	314.556	313.359	348.986	270.941
1459.72	278.775	328.711	326.991	259.161	202.553	251.693	206.253
1461.12	239.592	314.682	290.879	234.053	238.086	170.559	192.6
1462.51	179.238	255.902	204.993	178.407	168.811	110.036	141.265
1463.91	157.926	153.08	145.337	151.114	112.487	77.9916	96.6006
1465.31	84.2103	117.552	88.4886	97.0403	106.812	33.0254	60.2394
1466.7	124.891	98.3936	60.6629	59.9966	86.4877	7.12174	30.1158
1468.09	231.189	131.028	121.945	170.806	141.103	68.1815	48.4305
1469.49	146.438	89.7099	81.4308	153.567	84.9244	30.3553	31.3175
1470.88	42.7604	46.5954	15.139	27.7255	26.4862	-47.5395	-12.1891
1472.27	54.711	52.9617	32.951	19.259	56.1109	-59.0187	-15.3387
1473.66	1.88955	-15.38	-34.4963	-25.8659	-44.7013	-81.8651	-133.214
1475.05	-31.7153	-1.78543	-46.0103	-59.549	-77.7943	-51.5777	-183.764
1476.44	29.1184	19.323	-7.77625	-13.8904	-22.2345	-95.6891	-104.621
1477.83	-14.1652	-75.0325	-59.2423	-37.301	-56.1547	-182.865	-116.468
1479.22	5.63358	-58.8965	-12.2009	-40.0251	-20.3877	-130.854	-81.9372
1480.61	74.1368	9.09752	17.5812	-50.007	-50.0996	-66.1555	-85.4434
1481.99	36.2887	20.2719	-2.41063	-57.0019	-83.1343	-60.5343	-54.2521
1483.38	9.65571	11.9267	17.7459	-1.45405	-25.7578	-46.6059	-19.4787
1484.77	26.0708	-12.5049	9.71766	31.7369	14.8751	25.9479	-81.4384
1486.15	46.1672	11.2551	23.9639	46.049	81.8205	97.1119	-56.9463
1487.53	65.6223	76.4511	82.7551	45.7382	141.835	146.804	92.3325
1488.92	73.6248	89.3831	101.614	103.716	197.864	197.344	179.433
1490.3	48.2078	70.0622	66.4209	130.838	208.662	256.347	233.473
1491.68	20.6044	68.4108	75.0069	146.116	225.377	386.251	347.905
1493.06	29.5922	69.6066	103.886	206.317	360.997	544.189	496.947
1494.44	28.3153	79.7497	114.159	249.019	484.156	650.98	635.6
1495.82	63.0623	148.196	192.778	318.189	600.155	794.608	801.583
1497.2	136	242.111	322.598	461.394	811.317	1035.56	1047.16
1498.58	173.949	294.196	407.675	579.856	906.454	1254.23	1223.51
1499.96	189.878	279.64	373.36	573.421	865.744	1333.08	1315.31
1501.34	177.896	248.375	303.11	581.444	904.255	1312.13	1409.98
1502.72	144.337	222.28	297.961	552.014	910.487	1288.02	1400.58
1504.09	160.212	201.177	322.422	524.409	845.986	1245.9	1268.54
1505.47	166.942	210.765	320.614	506.319	772.507	1120.5	1257.38
1506.84	110.349	160.59	256.952	441.6	694.452	988.364	1169.42
1508.22	93.0228	111.785	181.48	331.307	621.398	849.097	1017.2
1509.59	105.762	125.083	179.844	290.107	498.203	725.065	883.679
1510.96	53.6452	97.7837	164.588	291.623	353.777	576.836	711.093
1512.33	37.9157	61.4542	122.989	206.366	258.099	417.995	593.571
1513.7	31.9513	34.361	68.6594	119.547	160.582	316.944	472.05
1515.08	-13.715	20.3709	41.8427	87.356	108.869	257.6	367.229
1516.45	-15.4389	6.26163	41.5207	61.4041	72.8065	165.299	209.728
1517.81	40.1681	-14.5224	38.2307	27.747	17.3835	111.341	141.58
1519.18	89.3948	5.63001	63.6319	35.1851	45.6342	119.445	145.305
1520.55	44.2854	10.4744	35.4317	43.2741	19.259	85.0949	98.7374
1521.92	19.9839	-33.6782	-40.7105	19.0365	-96.5858	-0.30726	62.6945
1523.29	8.02366	-63.0277	-63.2835	-65.0052	-134.022	-87.8604	15.0282
1524.65	-47.429	-57.4073	-74.5095	-108.684	-118.471	-131.863	-67.7101
1526.02	7.04783	-4.27254	-37.0069	-32.7218	-106.753	-117.931	-75.5189
1527.38	-45.7904	-64.5788	-78.4383	-93.8627	-190.68	-181.628	-163.797
1528.75	-153.21	-148.67	-152.929	-139.606	-225.839	-214.287	-198.242
1530.11	-162.724	-151.414	-156.113	-111.763	-194.273	-226.239	-204.819
1531.47	-152.741	-143.841	-153.256	-184.554	-180.559	-273.932	-271.611
1532.83	-73.7742	-35.5422	-71.1866	-103.735	-118.172	-216.78	-181.63
1534.19	-42.8442	-16.6487	-49.3709	-59.1704	-152.145	-192.448	-227.309
1535.56	-58.3064	-99.2602	-104.975	-121.438	-175.374	-221.398	-233.527
1536.92	-44.605	-106.976	-91.9083	-119.458	-139.047	-208.263	-218.416
1538.28	-58.2616	-69.1504	-57.3445	-108.586	-134.251	-187.554	-287.256
1539.63	-95.5757	-87.7608	-100.919	-131.13	-181.015	-173.086	-319.693
1540.99	-149.613	-190.373	-190.71	-220.812	-262.672	-226.037	-316.473
1542.35	-92.1294	-150.752	-136.747	-169.474	-197.274	-208.922	-245.327
1543.71	-15.1453	-60.8517	-48.3157	-94.7587	-109.94	-148.435	-197.384
1545.06	-7.79347	-31.6162	-21.7396	-79.5203	-54.2663	-129.157	-127.971
1546.42	-5.91732	-6.18792	21.8235	-31.0228	-46.806	-112.532	-130.852
1547.77	-47.0715	-28.2432	-10.4284	-49.342	-107.155	-170.99	-177.822
1549.13	-64.8106	-32.8916	-34.1752	-65.7867	-85.6777	-104.426	-136.225
1550.48	-38.167	8.44617	0.888596	-34.3103	-17.025	-30.1851	-60.5242
1551.83	8.27155	11.1162	-1.37608	3.65641	35.1508	-29.1459	-23.6964
1553.19	-26.4605	-36.9688	-59.4416	-16.1066	68.5978	26.0632	-47.2201
1554.54	1.48228	-18.2185	-15.5877	-9.35239	122.153	144.297	14.6098
1555.89	68.9123	58.7023	83.8762	80.8102	185.486	232.677	138.932
1557.24	73.375	143.939	135.622	159.273	252.079	281.892	255.952
1558.59	77.616	137.472	168.412	168.326	287.847	357.613	349.925
1559.94	73.292	62.9808	156.417	167.039	331.415	449.111	384.607
1561.28	38.293	71.7105	127.565	198.659	366.288	526.726	434.969
1562.63	92.0868	168.996	176.302	249.545	501.312	647.012	569.516
1563.98	192.763	267.552	276.734	367.852	694.636	764.606	767.621
1565.33	183.368	311.544	331.074	452.23	793.631	932.715	943.206
1566.67	226.347	364.842	381.579	546.468	889.755	1112.39	1119.99
1568.02	306.179	411.681	421.906	624.481	979.901	1195.61	1247.75
1569.36	383.043	518.862	543.68	721.337	1148.06	1437.14	1446.66
1570.7	435.695	653.42	694.058	882.761	1325.7	1700.74	1683.5
1572.05	441.681	693.035	724.166	928.766	1472.67	1857.42	1812.22
1573.39	528.058	756.708	812.408	1063.99	1648.56	2103.1	2075.26
1574.73	650.104	914.952	992.7	1239.53	1824.64	2430.99	2401.44
1576.07	717.277	1028.57	1126.21	1380.74	2073.03	2737.59	2703.01
1577.41	745.81	1136.08	1219.81	1559.45	2440.79	3144.26	3107.72
1578.75	804.805	1295.94	1333.94	1722.91	2797.4	3675.37	3617.41
1580.09	963.996	1419.09	1510.64	2007.17	3212.86	4293.51	4249.58
1581.43	1060.93	1562.95	1710.98	2365.1	3766.72	5080.03	4962.44
1582.77	1128.09	1772.73	1948.2	2742.54	4475.32	6074.41	5902.04
1584.11	1310.04	2086.61	2310.76	3236.92	5324.81	7200.93	7048.1
1585.44	1504.35	2449.5	2740.05	3838.51	6339.79	8565.5	8381.21
1586.78	1773.83	2871.44	3193.87	4557.35	7581.64	10240.6	9921.94
1588.12	2175.31	3487.06	3819.47	5432.54	9020.68	12193.9	11894.7
1589.45	2586.83	4140.64	4503.83	6375.94	10578	14338.8	14109.3
1590.78	2977.55	4789.92	5194.31	7444.84	12289.8	16688.8	16487.9
1592.12	3411.59	5535.77	6018.64	8617.14	14174.6	19188.7	19043.3
1593.45	3914.76	6322.97	6918.48	9813.48	16170.3	21812	21829.4
1594.78	4448.01	7112.36	7819.31	11030.7	18144.3	24546.2	24599.4
1596.12	4975.56	7912.14	8669.98	12300.9	20054.4	27260.3	27282.7
1597.45	5374.24	8591.66	9387	13346.4	21665.8	29541.8	29797.2
1598.78	5775.67	9258.42	10102.4	14235	23124	31580.2	32095.2
1600.11	6225.25	9862.32	10728.4	15101.2	24322.5	33258.2	34030.8
1601.44	6625.32	10302.4	11221.5	15765.1	25159.5	34451.8	35590.3
1602.76	6951.61	10646	11633.5	16200.2	25616.3	35113	36704.1
1604.09	7148.88	10862.7	11859.8	16426.4	25616.3	35218.3	37170.9
1605.42	7267.75	10870.6	11864.1	16278.2	25181	34665.6	36966.4
1606.75	7313.63	10749.7	11698.3	15902.9	24354.4	33618.5	36146.4
1608.07	7170.2	10410.9	11319.8	15275.6	23184.2	32056.8	34764.8
1609.4	6919.61	9922.16	10775.5	14382.3	21702.4	29992.3	33068.7
1610.72	6553.11	9336.69	10101.4	13333.1	19963.5	27668.4	31062.1
1612.05	6116.53	8660.84	9352.08	12245.6	18119.9	25204.2	28672.3
1613.37	5662.36	7881.94	8559.52	11183.3	16382.3	22766.3	26225.2
1614.69	5125.99	7101.2	7735.72	10023.7	14632.2	20415.7	23870.6
1616.02	4605.66	6412.12	6943.52	8946.12	12891.5	18341.2	21656.2
1617.34	4166.21	5727.05	6213.15	7969.72	11351.6	16338.8	19456.6
1618.66	3716.22	5148.83	5575.96	7081.14	10087.1	14485.1	17437.4
1619.98	3274.44	4595.56	4947.71	6258.41	8866.53	12814.5	15622.5
1621.3	2931.77	4081.87	4396.39	5578.94	7827.44	11407	14009.5
1622.62	2610.96	3611.98	3888.25	4995.92	6951.85	10134.9	12529
1623.94	2339.94	3259.72	3497.78	4419.13	6169.53	9012.88	11202.5
1625.25	2119.14	2971.71	3185.37	3928.99	5560.6	8150.24	10072.5
1626.57	1909.57	2679.55	2858.09	3563.33	5028.23	7430.89	9019.35
1627.89	1703.8	2383.46	2565.8	3262.15	4483.46	6662.93	8021.47
1629.2	1532.77	2177.13	2329.16	2995.41	4044.33	6006.77	7262.7
1630.52	1360.91	1962.64	2068.33	2682.69	3682.42	5398.93	6444.93
1631.84	1198.34	1748.55	1845.54	2404.37	3316.42	4871.21	5753.14
1633.15	1101.47	1622.03	1698.82	2186.75	3002.78	4484.95	5260.91
1634.46	994.161	1494.73	1559.51	1998.51	2773.1	4084.93	4718.46
1635.78	877.107	1369.28	1418.75	1786.98	2525.14	3709.1	4204.77
1637.09	788.86	1194.42	1248.39	1618.29	2242.53	3295.7	3803.86
1638.4	685.976	1027.11	1064.36	1484.68	1986.1	2904.15	3334.87
1639.71	588.353	928.383	967.694	1276.85	1746.68	2629.45	2958.76
1641.02	553.836	847.546	901.082	1181.24	1623.55	2381.22	2727.39
1642.33	505.036	774.141	777.186	1091.68	1509.57	2163.12	2488.59
1643.64	404.751	666.811	659.442	881.008	1316.98	1956.6	2251.86
1644.95	378.36	549.968	594.375	750.294	1167.57	1710.02	1990.66
1646.26	376.705	540.509	607.018	727.028	1085.33	1539.59	1779.07
1647.57	350.854	547.923	573.322	673.633	1009.91	1430.6	1622.7
1648.87	339.682	463.165	478.337	622.462	904.325	1299.43	1504.95
1650.18	334.913	404.811	430.877	572.635	828.406	1194.57	1402.87
1651.49	279.3	363.049	369.671	508.675	711.097	1052.49	1246.13
1652.79	242.055	340.88	307.562	491.201	643.994	948.006	1077.99
1654.1	272.799	361.345	329.531	483.024	600.896	848.195	976.332
1655.4	268.576	359.044	370.911	472.753	549.134	761.605	935.541
1656.7	210.407	306.444	331.2	415.22	511.073	706.417	813.395
1658.01	183.015	239.498	221.882	350.947	476.831	630.393	708.356
1659.31	165.909	211.505	178.612	277.909	423.82	548.147	583.471
1660.61	114.779	175.821	168.208	220.906	307.391	427.843	459.704
1661.91	139.756	156.778	162.036	240.635	273.743	384.844	449.569
1663.21	169.063	161.075	172.871	220.663	309.462	395.298	413.811
1664.51	141.054	157.721	163.15	191.976	285.268	336.617	360.927
1665.81	112.807	119.816	131.562	186.929	200.838	287.366	257.765
1667.11	99.0425	87.7823	103.489	162.998	157.336	253.508	238.487
1668.41	84.5945	80.8508	83.1987	133.493	152.57	216.857	259.707
1669.7	17.8395	62.3767	76.9297	89.4246	127.905	136.492	177.155
1671	40.6216	76.1479	97.2664	74.0455	114.85	124.928	148.745
1672.3	79.8845	87.1412	92.6561	84.2439	79.5578	138.311	162.089
1673.59	50.7611	41.5892	54.7977	63.7851	22.1384	92.3215	141.317
1674.89	62.095	-5.00929	21.9013	21.0675	33.4669	79.4064	75.9607
1676.18	15.2191	-6.87728	26.9252	-9.18789	8.48551	65.3959	56.8154
1677.47	-45.3561	-13.0935	9.15361	-34.7269	-40.3634	-8.54652	19.8613
1678.77	-47.7757	-62.3256	-36.6257	-63.7177	-64.3265	-76.5739	-63.5215
1680.06	-8.17355	-38.5744	-29.0247	-44.6392	-56.2616	-60.2393	-58.2195
1681.35	-3.23903	11.237	-8.69629	-28.8707	-32.8705	-55.7124	-33.3695
1682.64	38.8607	29.4744	23.6364	2.97569	4.67787	-10.2464	-3.77464
1683.93	46.1029	8.41479	5.07606	-11.5458	-16.5184	-7.34392	-45.9547
1685.22	1.23148	-43.6648	-35.4078	-45.6919	-73.239	-61.5414	-98.363
1686.51	16.746	-15.8208	-6.82348	-36.5972	-40.686	-72.4916	-103.186
1687.8	39.9015	30.2238	38.8873	-16.7072	16.0832	-68.7641	-102.626
1689.09	29.2753	-19.6762	-24.1244	-28.5341	-46.5888	-79.345	-107.937
1690.38	21.9336	1.97852	-35.2929	5.432	-66.1594	-65.5704	-71.7883
1691.67	4.67573	40.7538	12.5366	16.6346	-49.1083	-93.3594	-28.6487
1692.95	12.068	-25.5399	9.25569	-56.872	-91.5704	-146.198	-65.2546
1694.24	62.9099	-1.98115	3.11555	-58.033	-66.8364	-109.555	-79.9251
1695.53	128.234	131.352	81.3783	9.87251	19.3254	-3.80031	-0.346189
1696.81	120.252	134.346	103.228	48.7548	50.7802	31.2648	22.8964
1698.1	48.0395	51.3028	31.3756	9.22414	-6.42913	-25.7789	-43.9333
1699.38	64.1526	79.431	39.7123	26.7017	-16.493	-36.6836	-49.6042
1700.66	77.6685	96.1082	47.3299	52.4753	-11.7129	-25.6347	-28.4356
1701.94	104.864	98.2891	96.1574	118.822	7.70953	28.2655	-13.5631
1703.23	193.162	135.806	146.805	205.163	84.1173	112.765	31.5943
1704.51	249.005	218.293	208.45	242.63	159.053	143.478	95.1342
1705.79	248.515	212.714	216.268	278.335	161.594	116.853	121.538
1707.07	263.159	198.447	182.652	247.864	170.071	128.238	98.9522
1708.35	305.847	237.781	212.253	267.694	168.139	115.346	135.009
1709.63	349.801	247.969	249.978	310.414	157.484	91.8771	166.122
1710.91	445.431	372.534	350.021	359.212	278.772	191.828	182.44
1712.19	539.649	495.02	486.385	458.808	432.724	324.946	297.959
1713.46	626.686	598.391	600.982	576.479	507.049	374.93	424.644
1714.74	705.442	681.47	662.239	657.136	556.702	431.16	494.427
1716.02	767.417	749.779	725.83	699.545	650.758	538.886	528.304
1717.29	829.543	838.749	804.01	770.859	728.882	576.387	569.74
1718.57	887.477	916.48	843.966	829.9	767.985	598.295	650.566
1719.84	938.693	975.816	879.779	862.834	814.309	672.409	661.697
1721.11	951.96	966.633	922.908	856.282	808.675	688.358	646.18
1722.39	959.198	915.654	917.482	823.509	776.637	664.091	639.978
1723.66	949.452	875.833	877.55	794.948	783.76	678.857	634.558
1724.93	890.265	822.468	817.746	745.298	719.697	602.601	577.765
1726.21	857.936	796.149	776.354	684.347	680.881	557.073	494.032
1727.48	825.51	786.907	765.606	669.404	699.955	557.988	499.922
1728.75	743.897	742.332	726.375	633.303	621.028	493.425	522.382
1730.02	656.751	671.532	639.621	579.274	538.998	418.283	426.278
1731.29	598.551	600.152	561.511	543.163	483.23	346.326	309.857
1732.56	553.784	539.413	525.575	458.9	425.746	296.119	217.016
1733.82	530.927	521.825	507.872	409.296	386.065	276.076	197.269
1735.09	402.069	413.487	379.121	316.527	244.975	179.562	133.181
1736.36	335.308	363.166	307.534	263.005	177.675	146.991	91.0832
1737.62	358.045	365.96	332.91	260.204	227.607	163.961	122.989
1738.89	284.923	284.713	248.551	193.192	163.924	70.3697	15.9795
1740.16	269.197	290.402	213.459	186.321	138.071	78.4648	20.1524
1741.42	229.933	239.248	216.598	180.292	111.755	118.411	44.4219
1742.69	174.941	149.806	192.762	137.459	84.7767	25.4722	-16.4645
1743.95	184.466	176.308	181.127	138.187	100.822	34.5134	1.59089
1745.21	140.917	159.332	120.098	110.952	32.8006	25.7988	-19.9478
1746.48	115.982	133.187	108.853	59.1435	18.5333	-48.0071	-42.183
1747.74	138.095	142.416	124.663	95.4261	26.4071	-31.4399	-1.70034
1749	85.1993	77.0647	60.3529	46.6876	-41.8129	-73.0684	-69.0189
1750.26	45.6605	53.9528	25.3504	-7.92859	-41.3393	-78.8615	-78.8078
1751.52	69.5227	49.3022	17.118	0.620897	-22.2739	-61.8545	-42.9192
1752.78	12.7628	15.0896	-12.3973	-35.8317	-67.3516	-126.183	-99.6054
1754.04	-6.10867	2.03636	-10.5334	-29.9098	-74.8849	-110.465	-97.2852
1755.3	43.2964	-6.00278	0.0493511	-28.5366	-78.5865	-130.353	-91.8606
1756.56	9.58859	-19.7843	-20.9019	-70.4355	-123.18	-182.981	-128.9
1757.81	19.7782	6.94646	-10.1584	-56.8629	-93.2222	-141.419	-124.556
1759.07	23.409	36.9664	12.8825	-39.7531	-45.3921	-145.917	-117.214
1760.33	-18.4641	22.1636	21.1717	-30.7183	-61.9243	-136.509	-116.674
1761.58	-53.2085	6.93711	-57.3917	-21.5702	42.9359	-38.1148	-144.372
1762.84	-18.1915	13.5972	-47.7494	-21.1097	59.6096	6.63271	-128.142
1764.09	-11.6471	-36.4347	-12.095	-10.7043	-60.4041	-83.3344	-101.27
1765.35	-25.3425	-53.8262	-47.0847	-2.5326	-63.5286	-107.2	-65.6555
1766.6	-18.9116	-31.7226	-32.0899	-23.2508	-45.7313	-62.966	-52.5672
1767.85	9.42282	-48.1691	-32.0705	-36.7264	-33.6021	-10.3655	-90.0225
1769.11	6.50459	-44.6108	-42.0866	-19.2824	-61.4751	-33.4328	-96.9056
1770.36	-28.6223	-57.3597	-83.5204	-21.3972	-64.2845	-89.7686	-89.7507
1771.61	-48.2807	-55.2052	-96.8689	-51.3937	-63.6199	-128.04	-90.4751
1772.86	-90.9489	-74.2145	-98.1993	-67.3171	-125.649	-175.298	-155.263
1774.11	-60.9829	-41.7106	-64.2529	-58.2679	-96.2379	-116.66	-147.631
1775.36	-25.0496	11.9285	-20.056	-26.5801	-42.0772	-1.79123	-103.297
1776.61	-2.19397	-28.4089	-1.06828	8.92376	-31.4114	-8.7101	-76.0444
1777.86	21.106	-37.2566	3.66559	-29.768	-40.1518	-59.9496	-19.1729
1779.11	8.48343	5.77409	-15.1585	-53.3226	-51.2766	-46.6931	13.7338
1780.36	18.6935	25.6049	6.25552	0.548606	-27.6639	-4.19085	-2.6077
1781.6	9.62484	-11.0868	-18.7113	29.1451	-20.225	25.2406	-65.3807
1782.85	-15.3117	-45.9235	-66.7888	-13.5	-11.8933	3.9346	-79.0353
1784.1	11.9946	-3.3723	-37.4328	-39.6095	-11.2915	-17.0089	-41.3382
1785.34	26.888	1.65543	-1.55849	-33.8503	-6.30836	-17.4567	-28.4725
1786.59	57.5794	8.54827	10.5304	-28.0784	7.90023	28.408	-12.7883
1787.83	59.0462	47.6059	19.8224	-16.6162	15.7786	52.5186	-31.1685
1789.07	-18.6563	-5.68308	0.558227	-23.5084	-20.7178	15.775	-44.2965
1790.32	-20.2729	-36.819	-7.40682	-39.1664	-44.2892	-51.5061	-8.20527
1791.56	23.1964	-30.2688	2.79375	-27.2904	-16.569	-12.9913	-8.74464
1792.8	26.4289	-47.6661	-20.6958	-28.5696	-33.324	32.7528	9.70233
1794.04	6.67997	-31.6444	-16.7868	5.91827	-23.5877	0.142877	15.9192
1795.29	-24.8839	6.22931	3.45405	21.4951	-9.94878	2.94577	-6.71032
1796.53	-17.3963	21.055	14.182	6.57205	-12.1297	-0.355132	0.0139119
1797.77	-22.8019	5.72135	15.0822	3.20441	-2.46364	2.77358	-7.82445
1799.01	7.14351	-13.1273	-4.71954	-37.719	-24.4174	-39.118	-33.4918
1800.25	-14.1824	-60.9468	-32.1309	-55.6872	-49.5687	-78.9132	-37.4712

## Sheet: Figure 2 C)
Figure 2C. SERS slope for calibration curve using 3 independent donors.
Spiked K18 Concentration (ng/mL)	Serum A	Serum B	Serum C
0	0.1382	0.2099	0.188
5	0.2588	0.2579	0.2189
10	0.2609	0.2597	0.3233
25	0.3312	0.3852	0.4367
50	0.5748	0.4712	0.54
100	0.7119	0.7801	0.6743
200	0.9828	1.2185	1.064

## Sheet: Figure 2 D)
Figure 2D. K18 concentration measured via M65 ELISA and LFIA with SERS presented as mean values.
	M65 (K18) ELISA Concentration			SERS Ratio
Spiked K18 Concentration (ng/ml)	A	B	C	Combined
0	10.8269	11.9988	10.3461	0.068869
5	13.2909	17.7984	14.6432	0.083442
25	33.8147	49.0198	30.359	0.118452
50	50.1015	75.1027	40.3355	0.210046
100	101.216	133.729	73.5702	0.381225
200	157.619	189.411	115.79	1.00171

## Sheet: Figure 3
Figure 3. Data for clinical study A and B with serum samples from patients following a POD.
Study	ID	DILI Status	Primary - Randomised SERS K18 (ng/mL)	Secondary - Geometric Mean SERS K18 (ng/mL)	M65 ELISA K18 (ng/mL)	Corrected M65 ELISA K18 (ng/mL)
A	1	Non-DILI	41	33.8089	8.68217	8.68217
A	2	Non-DILI	27	45.2948	28.1464	28.1464
A	3	Non-DILI	41	54.5294	9.6677	9.6677
A	4	DILI	161	138.797	256.668	>240
A	5	Non-DILI	57	64.6378	13.7467	13.7467
A	6	Non-DILI	31	35.4908	11.5566	11.5566
A	7	Non-DILI	29	20.9131	23.7936	23.7936
A	8	DILI	68	58.2231	354.228	>240
A	9	Non-DILI	20	24.5679	10.6806	10.6806
A	10	Non-DILI	29	25.4423	7.47764	7.47764
A	11	Non-DILI	30	28.0128	14.1026	14.1026
A	12	DILI	109	115.567	380.268	>240
A	13	Non-DILI	44	68.7245	17.4698	17.4698
A	14	Non-DILI	65	53.0064	10.27	10.27
A	15	Non-DILI	40	50.9285	7.99778	7.99778
A	16	DILI	97	97.1476	212.268	212.268
A	17	Non-DILI	42	54.8545	11.1186	11.1186
A	18	DILI	334	509.106	386.628	>240
A	19	DILI	106	125.189	104.868	104.868
A	20	Non-DILI	172	152.09	11.146	11.146
A	21	Non-DILI	170	132.212	6.3826	6.3826
A	22	Non-DILI	83	63.9589	13.7193	13.7193
A	23	DILI	149	152.429	77.028	77.028
A	24	DILI	60	61.1511	184.068	184.068
A	25	DILI	229	224.052	391.428	>240
A	27	Non-DILI	68	38.7498	12.3232	12.3232
A	28	Non-DILI	45	36.6024	15.5809	15.5809
A	29	DILI	101	196.423	1721.16	>240
A	30	DILI	166	186.136	354.557	>240
A	31	Non-DILI	70	83.5169	11.365	11.365
A	32	DILI	182	262.209	392.628	>240
A	33	DILI	128	120.834	374.028	>240
A	34	DILI	185	223.33	390.828	>240
A	35	DILI	239	158.852	373.188	>240
A	36	Non-DILI	30	36.8259	11.803	11.803
A	37	Non-DILI	51	39.9059	25.1077	25.1077
A	38	DILI	140	187.235	370.908	>240
A	39	Non-DILI	54	46.6964	4.38417	4.38417
A	40	DILI	217	173.278	370.908	>240
A	41	DILI	48	59.1739	375.828	>240
A	42	DILI	116	196.242	341.748	>240
A	43	DILI	54	64.3414	297.068	>240
A	44	DILI	280	191.74	386.748	>240
A	45	DILI	151	127.166	392.628	>240
A	46	DILI	222	173.309	401.628	>240
A	47	Non-DILI	13	27.9344	18.8933	18.8933
A	48	Non-DILI	40	52.6286	8.24416	8.24416
A	49	DILI	72	67.117	75.948	75.948
A	50	DILI	47	45.3251	151.908	151.908
A	51	Non-DILI	34	45.1472	8.57267	8.57267
A	52	Non-DILI	74	60.1749	74.508	74.508
A	53	Non-DILI	48	53.3663	5.56133	5.56133
A	54	DILI	211	251.431	1903.48	>240
A	55	DILI	151	155.653	1856.94	>240
A	56	Non-DILI	35	36.0545	12.6517	12.6517
A	57	DILI	288	301.915	1757.84	>240
A	58	DILI	122	149.803	256.668	>240
A	59	DILI	262	143.771	583.419	>240
A	60	Non-DILI	50	48.8864	9.83196	9.83196
A	61	DILI	115	112.292	73.908	73.908
A	62	DILI	49	64.8775	256.552	>240
A	63	Non-DILI	52	37.9297	11.0091	11.0091
A	64	DILI	161	127.485	376.188	>240
A	65	DILI	224	131.308	226.188	226.188
A	66	Non-DILI	22	40.8469	8.57267	8.57267
A	67	DILI	238	234.738	398.748	>240
A	68	DILI	238	212.775	380.748	>240
A	69	Non-DILI	28	25.5042	5.67083	5.67083
A	70	Non-DILI	24	38.5296	10.7354	10.7354
A	71	Non-DILI	78	72.5248	5.53395	5.53395
A	72	DILI	173	163.348	314.268	>240
A	73	DILI	200	166.989	104.868	104.868
A	74	DILI	190	267.03	1513.37	>240
A	75	Non-DILI	67	38.1221	16.9223	16.9223
A	76	Non-DILI	79	31.7786	8.32629	8.32629
A	77	Non-DILI	21	14.1633	8.38104	8.38104
A	78	DILI	43	49.27	83.148	83.148
A	79	Non-DILI	14	14.8518	7.12175	7.12175
A	80	Non-DILI	11	13.4374	9.25706	9.25706
A	81	Non-DILI	14	16.9929	28.1464	28.1464
A	82	Non-DILI	14	13.1573	5.94459	5.94459
A	83	Non-DILI	20	27.5962	8.43579	8.43579
A	84	Non-DILI	62	55.3392	7.94303	7.94303
A	85	Non-DILI	41	51.2761	13.0075	13.0075
A	86	Non-DILI	68	57.8735	8.6548	8.6548
A	87	Non-DILI	21	33.6875	17.4151	17.4151
A	88	Non-DILI	44	49.7949	10.5985	10.5985
A	89	Non-DILI	48	58.4919	13.9657	13.9657
A	90	Non-DILI	138	131.142	6.08147	6.08147
A	91	DILI	301	302.255	390.948	>240
A	92	DILI	149	158.083	381.468	>240
A	93	DILI	140	163.482	135.108	135.108
A	94	DILI	85	91.0712	75.948	75.948
A	95	Non-DILI	79	90.0877	14.5953	14.5953
A	96	DILI	264	258.484	388.788	>240
A	97	DILI	298	307.375	721.393	>240
A	98	DILI	271	234.966	243.708	>240
A	99	Non-DILI	34	30.8361	13.3087	13.3087
A	100	DILI	161	176.164	104.868	104.868
B	1	Non-DILI	-	34.2332	-	8.72
B	2	Non-DILI	-	26.0209	-	15.31
B	3	Non-DILI	-	172.799	-	9.67
B	4	Non-DILI	-	71.2568	-	12.44
B	5	DILI	-	316.742	-	>240
B	6	Non-DILI	-	81.8058	-	8.79
B	7	Non-DILI	-	22.3457	-	12.49
B	8	Non-DILI	-	117.173	-	9.28
B	9	DILI	-	213.113	-	89.17
B	10	Non-DILI	-	75.1361	-	13.39
B	11	DILI	-	288.385	-	>240
B	12	Non-DILI	-	17.4002	-	6.88
B	13	Non-DILI	-	57.1688	-	14.21
B	14	DILI	-	117.854	-	80.57
B	15	Non-DILI	-	131.738	-	9.28
B	16	Non-DILI	-	48.3666	-	12.3
B	17	Non-DILI	-	93.9201	-	10.24
B	18	DILI	-	280.558	-	>240
B	19	Non-DILI	-	130.036	-	12.33
B	20	DILI	-	286.456	-	>240
B	21	DILI	-	135.935	-	>240
B	22	DILI	-	156.851	-	168.85
B	23	Non-DILI	-	36.8875	-	7.64
B	24	Non-DILI	-	54.9229	-	13.07
B	25	DILI	-	242.922	-	>240
B	26	Non-DILI	-	37.2505	-	9.41
B	27	DILI	-	260.413	-	>240
B	28	DILI	-	116.334	-	>240
B	29	DILI	-	264.701	-	>240
B	30	Non-DILI	-	65.971	-	6.75
B	31	DILI	-	221.234	-	>240
B	32	DILI	-	423.593	-	>240
B	33	DILI	-	149.592	-	>240
B	34	Non-DILI	-	44.578	-	16.5
B	35	Non-DILI	-	42.5136	-	8.7
B	36	Non-DILI	-	99.7278	-	10.36
B	37	DILI	-	261.887	-	>240
B	38	Non-DILI	-	85.6851	-	9.51
B	39	Non-DILI	-	39.9728	-	10.92
B	40	DILI	-	147.051	-	>240
B	41	DILI	-	240.517	-	>240
B	42	Non-DILI	-	87.931	-	10.2
B	43	DILI	-	119.215	-	150.33
B	44	DILI	-	198.321	-	>240
B	45	Non-DILI	-	52.0191	-	11.19
B	46	Non-DILI	-	54.4011	-	9.1
B	47	DILI	-	167.627	-	>240
B	48	DILI	-	84.9138	-	>240
B	49	DILI	-	124.546	-	182.17
B	50	DILI	-	213.249	-	>240
B	51	DILI	-	173.321	-	>240
B	52	DILI	-	148.117	-	>240
B	53	Non-DILI	-	42.9673	-	15.98
B	54	Non-DILI	-	29.0381	-	18.02
B	55	Non-DILI	-	70.1452	-	7.17
B	56	Non-DILI	-	0.725953	-	9.19
B	57	Non-DILI	-	35.1407	-	10.5
B	58	Non-DILI	-	50.4537	-	9.71
B	59	Non-DILI	-	6.60163	-	12.01
B	60	DILI	-	80.5354	-	109.21
B	61	Non-DILI	-	132.532	-	8.48
B	62	DILI	-	193.693	-	176.61
B	63	DILI	-	243.761	-	75.6
B	64	DILI	-	211.774	-	>240
B	65	Non-DILI	-	70.9846	-	13.19
B	66	DILI	-	425.181	-	>240
B	67	DILI	-	341.13	-	>240
B	68	DILI	-	255.717	-	>240
B	69	DILI	-	437.432	-	>240
B	70	Non-DILI	-	56.3067	-	8.67
B	71	DILI	-	250.613	-	92.44
B	72	DILI	-	257.509	-	>240
B	73	DILI	-	120.917	-	>240
B	74	DILI	-	192.105	-	112.55
B	75	DILI	-	430.626	-	>240
B	76	DILI	-	201.588	-	>240
B	77	Non-DILI	-	58.5753	-	9.12
B	78	DILI	-	219.646	-	226.19
B	79	Non-DILI	-	208.167	-	8.1
B	80	Non-DILI	-	81.2613	-	8.96
B	81	DILI	-	83.1443	-	>240
B	82	Non-DILI	-	60.3448	-	10.04
B	83	Non-DILI	-	10.0726	-	10.53
B	84	DILI	-	212.523	-	210.29
B	85	Non-DILI	-	68.5572	-	5.75
B	86	DILI	-	237.613	-	93.55
B	87	DILI	-	179.923	-	>240
B	88	DILI	-	119.941	-	85.13
B	89	Non-DILI	-	80.3085	-	13.45
B	90	Non-DILI	-	38.9065	-	10.4
B	91	Non-DILI	-	11.0254	-	8.13
B	92	DILI	-	168.671	-	>240
B	93	Non-DILI	-	54.1515	-	10.08
B	94	Non-DILI	-	74.4328	-	10.24
B	95	Non-DILI	-	83.8475	-	11.56
B	96	Non-DILI	-	45.5309	-	10.99
B	97	Non-DILI	-	19.1243	-	11.56
B	98	DILI	-	260.481	-	>240
B	99	DILI	-	261.615	-	>240
B	100	DILI	-	370.871	-	>240

## Sheet: Figure 5
Figure 5. Bland-Altman plots for log transformed K18 concentration using SERS-LFIA and M65 ELISA.
Study	DILI Status	Ratio of K18 conc. using LFIA and ELISA	Geometric mean of K18 conc. using LFIA and ELISA (ng/mL)
A	Non-DILI	4.55556	19.2094
A	Non-DILI	0.964286	27.4955
A	Non-DILI	4.1	20.2485
A	Non-DILI	4.07143	28.2489
A	Non-DILI	2.58333	19.2873
A	Non-DILI	1.20833	26.3818
A	Non-DILI	1.81818	14.8324
A	Non-DILI	4.14286	14.2478
A	Non-DILI	2.14286	20.4939
A	Non-DILI	2.58824	27.3496
A	Non-DILI	6.5	25.4951
A	Non-DILI	5	17.8885
A	Non-DILI	3.81818	21.4942
A	Non-DILI	15.6364	43.4971
A	Non-DILI	28.3333	31.9374
A	Non-DILI	5.92857	34.0881
A	Non-DILI	5.66667	28.5657
A	Non-DILI	2.8125	26.8328
A	Non-DILI	6.36364	27.7489
A	Non-DILI	2.5	18.9737
A	Non-DILI	2.04	35.7071
A	Non-DILI	13.5	14.6969
A	Non-DILI	0.684211	15.7162
A	Non-DILI	5	17.8885
A	Non-DILI	3.77778	17.4929
A	Non-DILI	8	16.9706
A	Non-DILI	2.69231	21.3307
A	Non-DILI	5	22.3607
A	Non-DILI	4.72727	23.9165
A	Non-DILI	2.44444	14.0712
A	Non-DILI	4.66667	12.9615
A	Non-DILI	2.18182	16.2481
A	Non-DILI	13	21.6333
A	Non-DILI	3.94118	33.7491
A	Non-DILI	9.875	25.1396
A	Non-DILI	2.625	12.9615
A	Non-DILI	2	9.89949
A	Non-DILI	1.22222	9.94987
A	Non-DILI	0.5	19.799
A	Non-DILI	2.33333	9.16515
A	Non-DILI	2.5	12.6491
A	Non-DILI	7.75	22.2711
A	Non-DILI	3.15385	23.0868
A	Non-DILI	7.55556	24.7386
A	Non-DILI	1.23529	18.8944
A	Non-DILI	4	22
A	Non-DILI	3.42857	25.923
A	Non-DILI	23	28.775
A	Non-DILI	5.26667	34.4238
A	Non-DILI	2.61538	21.0238
A	DILI	0.626459	203.413
A	DILI	0.19209	155.152
A	DILI	0.286842	203.519
A	DILI	0.457547	143.402
A	DILI	0.863049	359.525
A	DILI	1.00952	105.499
A	DILI	1.93506	107.112
A	DILI	0.326087	105.071
A	DILI	0.585678	299.231
A	DILI	0.0586868	416.918
A	DILI	0.467606	242.755
A	DILI	0.463104	267.443
A	DILI	0.342246	218.797
A	DILI	0.473146	268.952
A	DILI	0.640751	298.575
A	DILI	0.377358	227.903
A	DILI	0.584906	283.738
A	DILI	0.12766	134.343
A	DILI	0.339181	199.178
A	DILI	0.181818	126.641
A	DILI	0.723514	329.181
A	DILI	0.384224	243.604
A	DILI	0.552239	298.737
A	DILI	0.947368	73.973
A	DILI	0.309211	84.5222
A	DILI	0.986667	74.4983
A	DILI	0.110878	633.666
A	DILI	0.0813139	529.535
A	DILI	0.163823	711.55
A	DILI	0.474708	177.071
A	DILI	0.4494	390.827
A	DILI	1.55405	92.2497
A	DILI	0.190661	112.219
A	DILI	0.428191	246.041
A	DILI	0.99115	224.998
A	DILI	0.596491	308.159
A	DILI	0.624672	301.128
A	DILI	0.550955	233.071
A	DILI	1.90476	144.914
A	DILI	0.125578	536.162
A	DILI	0.518072	59.7411
A	DILI	0.769821	343.061
A	DILI	0.391076	238.262
A	DILI	1.03704	137.477
A	DILI	1.11842	80.3741
A	DILI	0.678663	320.462
A	DILI	0.413315	463.528
A	DILI	1.11066	257.146
A	DILI	1.53333	130.019
B	Non-DILI	25.7	41.0631
B	Non-DILI	17.8697	40.8776
B	Non-DILI	15.6285	33.5239
B	Non-DILI	14.1961	34.9649
B	Non-DILI	10.5466	40.0424
B	Non-DILI	12.6261	32.9748
B	Non-DILI	9.62645	32.1435
B	Non-DILI	9.17188	31.0119
B	Non-DILI	8.62059	29.9481
B	Non-DILI	9.01052	28.5467
B	Non-DILI	7.25346	31.1337
B	Non-DILI	9.30717	26.8162
B	Non-DILI	9.0692	26.9831
B	Non-DILI	5.971	32.8659
B	Non-DILI	5.61165	31.7195
B	Non-DILI	7.26855	27.6073
B	Non-DILI	5.7283	29.7737
B	Non-DILI	5.38135	30.5978
B	Non-DILI	9.78382	22.4271
B	Non-DILI	11.9235	19.855
B	Non-DILI	9.77333	21.1021
B	Non-DILI	6.00996	24.6133
B	Non-DILI	6.42325	23.1138
B	Non-DILI	4.02322	28.5024
B	Non-DILI	6.49481	22.0954
B	Non-DILI	4.20199	26.7919
B	Non-DILI	5.97802	22.2495
B	Non-DILI	5.37202	23.363
B	Non-DILI	4.64879	24.1268
B	Non-DILI	5.19567	22.133
B	Non-DILI	3.93252	24.3916
B	Non-DILI	4.14286	22.3691
B	Non-DILI	2.70182	27.1214
B	Non-DILI	2.68899	26.2042
B	Non-DILI	4.88621	19.2311
B	Non-DILI	3.66026	20.8919
B	Non-DILI	3.74135	20.1163
B	Non-DILI	3.95855	18.7222
B	Non-DILI	4.82853	16.7881
B	Non-DILI	3.34667	19.2086
B	Non-DILI	3.92546	17.2767
B	Non-DILI	1.61154	22.8758
B	Non-DILI	1.69954	19.9591
B	Non-DILI	1.78943	16.7078
B	Non-DILI	1.65398	14.867
B	Non-DILI	2.52907	10.9413
B	Non-DILI	1.3567	9.46963
B	Non-DILI	0.956315	10.2974
B	Non-DILI	0.549542	8.90315
B	Non-DILI	0.0794342	2.59012
B	DILI	1.32083	275.826
B	DILI	2.39326	137.684
B	DILI	1.2	262.907
B	DILI	1.45679	97.765
B	DILI	1.17083	259.692
B	DILI	1.19167	261.992
B	DILI	0.566667	180.665
B	DILI	0.928994	162.89
B	DILI	1.0125	241.495
B	DILI	1.08333	249.8
B	DILI	0.483333	166.853
B	DILI	1.10417	252.19
B	DILI	0.920833	230.304
B	DILI	1.76667	318.998
B	DILI	0.625	189.737
B	DILI	1.09167	250.759
B	DILI	0.6125	187.83
B	DILI	1.00417	240.499
B	DILI	0.793333	133.604
B	DILI	0.825	217.991
B	DILI	0.7	200.798
B	DILI	0.354167	142.829
B	DILI	0.686813	150.831
B	DILI	0.8875	226.097
B	DILI	0.720833	203.765
B	DILI	0.616667	188.468
B	DILI	0.743119	93.9628
B	DILI	1.09605	185.305
B	DILI	3.21053	136.176
B	DILI	0.883333	225.566
B	DILI	1.77083	319.374
B	DILI	1.42083	286.077
B	DILI	1.06667	247.871
B	DILI	1.82083	323.852
B	DILI	2.72826	151.961
B	DILI	1.075	248.837
B	DILI	0.504167	170.411
B	DILI	1.69912	147.296
B	DILI	1.79583	321.621
B	DILI	0.841667	220.182
B	DILI	0.973451	222.98
B	DILI	0.345833	141.138
B	DILI	1.01429	211.495
B	DILI	2.53191	149.573
B	DILI	0.75	207.846
B	DILI	1.41176	100.995
B	DILI	0.704167	201.395
B	DILI	1.08333	249.8
B	DILI	1.09167	250.759
B	DILI	1.54583	298.396

## Sheet: SI Figure 2
Supplementary Figure 2. Extinction and SERS characterisation for conjugate synthesis
				Extinction (a.u)								Intensity
			Wavelength (nm)	Au NP	Au-DIPY-SiO2 NP	Au-DIPY-SiO2-Ab NP					Raman shift (cm-1)	Au NP	Au-DIPY-SiO2 NP	Au-DIPY-SiO2-Ab NP
	SI Figure 2A.		799.984	0.004907	0.060932	0.050041			SI Figure 2B.		800	306.1	376.2	308.5
	Extinction data		795	0.049088	0.063469	0.052325			SERS data		801	307.8	380.7	307.3
			790.005	0.050552	0.066783	0.054596					802	311.4	387.2	303.7
			785.001	0.050671	0.068978	0.057464					803	315	393	300.5
			779.987	0.051938	0.073554	0.060233					804	317.4	393.2	301.4
			774.998	0.05533	0.074473	0.06231					805	313.9	382.3	310.6
			769.999	0.057392	0.076441	0.064172					806	310.3	367.8	322.7
			764.991	0.058393	0.078426	0.0661					807	306.7	356.6	334
			760.009	0.059529	0.081879	0.068709					808	306.7	357.7	342.1
			755.018	0.062285	0.083672	0.069472					809	310	370.5	347.2
			750.017	0.064101	0.08533	0.071738					810	313.4	386	351.2
			745.007	0.065966	0.087434	0.073449					811	316.7	390.1	349.9
			739.988	0.067593	0.089317	0.074733					812	313	361.7	333.5
			734.995	0.068852	0.088952	0.075423					813	308.6	318.5	310.3
			729.994	0.071259	0.089632	0.076234					814	304.2	276.8	287.6
			724.984	0.073002	0.090644	0.077217					815	301.9	250.7	271.1
			720.001	0.075377	0.091597	0.078143					816	305.2	248.7	264.3
			715.009	0.07821	0.093006	0.079563					817	308.5	254.6	260.6
			710.009	0.080734	0.094103	0.081177					818	311.9	258.6	255.5
			705.001	0.084177	0.095496	0.082608					819	310.6	256	245.5
			699.984	0.086326	0.100124	0.085163					820	307.1	248.4	231.9
			694.995	0.092377	0.102059	0.087327					821	303.5	240.1	217.8
			689.998	0.096491	0.104374	0.091936					822	300.2	237.7	208.8
			684.992	0.101195	0.109829	0.094544					823	304.6	250.7	212.9
			680.015	0.108494	0.115845	0.100458					824	309	269.3	221.7
			674.994	0.114028	0.121583	0.104938					825	313.5	289.8	233.6
			670.001	0.12379	0.131016	0.114538					826	316.2	316.7	256.5
			665.001	0.133704	0.13885	0.122205					827	316.8	350.9	291.9
			659.993	0.144497	0.151117	0.132394					828	317.3	387.4	331.2
			655.014	0.156929	0.163518	0.143256					829	317.9	425.6	371.4
			649.991	0.172299	0.177394	0.155924					830	316.2	468.3	414
			644.996	0.188208	0.194656	0.171209					831	314	513.6	458
			639.995	0.208831	0.213472	0.188102					832	311.7	560.4	502.8
			634.986	0.229663	0.237491	0.208364					833	311	612.6	551.3
			630.007	0.2553	0.261126	0.231242					834	315.7	674.4	606
			624.984	0.282502	0.290906	0.257317					835	320.4	739.4	662.9
			619.991	0.313805	0.324734	0.287674					836	325.2	804.4	720.3
			614.991	0.351065	0.36278	0.322062					837	322.2	868.7	778.8
			609.984	0.390194	0.403607	0.35807					838	314.5	932.4	838.4
			605.007	0.435933	0.452057	0.398928					839	306.7	995.9	898
			599.987	0.487365	0.500696	0.443665					840	299.1	1057.9	954.6
			594.996	0.538279	0.561425	0.494039					841	304.4	1116.1	1003.6
			590	0.60331	0.621658	0.545893					842	309.6	1172.8	1049.6
			584.996	0.66846	0.685232	0.60189					843	314.9	1227	1095.5
			579.987	0.736246	0.748669	0.656879					844	317.3	1272.5	1140.8
			575.008	0.803855	0.816556	0.713177					845	315.6	1307.7	1185.6
			569.986	0.876435	0.882969	0.76802					846	314	1339.5	1229.8
			564.994	0.946113	0.939353	0.820812					847	312.3	1365.9	1265.9
			559.997	1.01337	0.996224	0.864805					848	309	1376.8	1278.3
			554.993	1.07614	1.0458	0.905224					849	305.4	1379.5	1278.3
			549.984	1.1288	1.08309	0.936009					850	301.7	1379.1	1276.1
			545.006	1.17276	1.1163	0.963203					851	298.9	1370.2	1273.2
			539.985	1.2093	1.13647	0.98252					852	298.3	1347.6	1269.4
			534.995	1.23649	1.1526	0.994544					853	297.7	1320.5	1264.9
			530	1.25208	1.15423	0.99495					854	297.2	1294.5	1253.7
			524.999	1.25903	1.14024	0.982438					855	297.2	1273	1221.3
			519.992	1.24703	1.1098	0.949472					856	297.5	1254.8	1173.3
			515.018	1.21466	1.05739	0.90511					857	297.7	1236.3	1121.4
			510	1.16012	0.990449	0.847214					858	298.5	1208.2	1068.8
			505.015	1.09149	0.917514	0.783469					859	304.1	1158.4	1014.9
			499.987	1.0127	0.849367	0.722695					860	309.6	1100.8	960.5
			494.991	0.933001	0.784548	0.668746					861	315.2	1044.1	907.8
			489.99	0.862608	0.733983	0.623964					862	317.7	991.6	861.2
			484.984	0.807373	0.696645	0.592941					863	317.2	943.3	820.5
			480.011	0.76026	0.670748	0.57079					864	316.6	896.3	781.6
			474.994	0.730236	0.652201	0.555779					865	316	851.2	742.9
			470.011	0.710477	0.640354	0.546592					866	313.9	811.3	704.9
			464.985	0.696297	0.633416	0.540332					867	311.7	773.7	667.1
			459.992	0.688159	0.629597	0.536895					868	309.4	735.2	629
			454.994	0.683122	0.627941	0.537057					869	308.2	692.4	589.9
			449.992	0.679281	0.628284	0.536231					870	308.8	643.9	549.4
			444.985	0.681539	0.629451	0.538768					871	309.3	593.9	508.5
			440.012	0.68206	0.631891	0.540384					872	309.9	546.3	467.4
			434.995	0.684967	0.637539	0.545083					873	307.3	506.4	425.7
			430.013	0.687509	0.641608	0.549394					874	303.9	470.7	383.7
			424.988	0.692988	0.646604	0.552437					875	300.5	436.6	343.2
			419.997	0.699281	0.652707	0.560192					876	298.8	406.3	310.4
			415.002	0.704558	0.657881	0.564761					877	301.8	382.1	290.1
			410.002	0.712351	0.666141	0.569318					878	304.9	360	273.8
			404.998	0.71822	0.673145	0.575959					879	308	337.2	256.3
			399.99	0.727503	0.683708	0.585108					880	309.2	311.9	234.1
			395.017	0.736411	0.691569	0.591959					881	309.5	285	208.8
			390.001	0.744672	0.699979	0.600637					882	309.8	258.5	208.8
			384.981	0.754437	0.705564	0.605716					883	309.4	237.7	208.8
			379.996	0.762282	0.714489	0.61318					884	304.9	237.7	208.8
			375.007	0.77072	0.721383	0.619385					885	300.4	237.7	208.8
			370.014	0.778723	0.727359	0.623412					886	295.9	237.7	208.8
			365.018	0.788147	0.733428	0.628984					887	296.1	237.7	208.8
			360.018	0.79051	0.736047	0.631747					888	299.8	237.7	212.7
			355.014	0.796681	0.738204	0.633498					889	303.5	237.7	217.6
			350.007	0.798258	0.742023	0.639407					890	306.9	237.7	218.4
			344.996	0.800028	0.747638	0.644759					891	304.7	237.7	208.8
			339.981	0.80832	0.758628	0.653591					892	302.4	237.7	208.8
			335.003	0.819229	0.772281	0.665279					893	300.1	247	208.8
			329.982	0.832177	0.786624	0.681776					894	298.4	250.2	208.8
			324.996	0.853144	0.805724	0.698388					895	297.3	247.5	208.8
			320.008	0.873716	0.83137	0.71822					896	296.2	243.6	208.8
			315.016	0.897385	0.852296	0.738239					897	295	251	208.8
			309.982	0.917248	0.872541	0.761542					898	299.9	289.9	208.8
			304.984	0.941792	0.893686	0.790014					899	305	341	244.4
			299.983	0.965507	0.919034	0.831119					900	310.1	383.8	275
			295.018	0.991401	0.944643	0.907193					901	312.3	390.8	284
			290.011	1.01707	0.965592	1.07933					902	310.6	356.7	268.1
			285.002	1.04188	0.993028	1.26386					903	308.9	310.8	244.9
			279.989	1.07565	1.02753	1.37931					904	307.2	275.3	225.2
			275.013	1.10672	1.04651	1.38152					905	310.3	270.6	216.4
			269.995	1.13655	1.06826	1.33682					906	314	280.3	212.7
			265.014	1.1481	1.05545	1.26469					907	317.7	290.1	210
			259.99	1.16045	1.0866	1.22992					908	321.5	293.6	208.8
			255.004	1.14634	1.0363	1.19575					909	325.4	288.6	208.8
			250.015	1.15899	1.11259	10					910	329.4	281.3	208.8
			244.984	0.378733	0.30078	0.462581					911	333.4	277.3	208.8
			239.99	0.814885	0.401064	0.244434					912	330.6	283.4	208.8
			234.994	0.714604	0.588266	0.68456					913	326.7	294.7	208.8
			229.995	-0.25027	0.723159	0.378057					914	322.7	306.2	208.8
			224.994	0.822204	10	0.156487					915	319.4	314.5	213.8
			219.992	-0.02758	0.113892	0.07482					916	317.4	318.5	215.9
			214.986	0.437153	0.668093	0.670049					917	315.4	321	217
			210.019	0.824305	0.244115	0.332666					918	313.4	321.3	218
			205.01	10	-0.26257	0.485592					919	314.1	315.2	218.7
			199.998	0.377865	0.300172	0.306351					920	315.6	305.6	219.2
				0.17587							921	317	295.5	219.8
				0.17587							922	317.2	285.8	220.5
											923	314.3	276.7	221.5
											924	311.5	267.9	222.5
											925	308.6	259.2	222.6
											926	309.6	250.9	219.7
											927	311.6	243	215.2
											928	313.6	237.7	210.8
											929	315.7	237.7	208.8
											930	318.3	237.7	208.8
											931	320.9	237.7	208.8
											932	323.4	237.7	208.8
											933	325.6	237.7	208.8
											934	327.6	237.7	208.8
											935	329.6	237.7	208.8
											936	331.6	237.7	208.8
											937	333.6	237.7	208.8
											938	335.6	237.7	208.8
											939	337.6	259.5	210.7
											940	335.5	280.1	210.7
											941	332.4	300.1	209.5
											942	329.2	319.3	208.8
											943	325.7	336	208.8
											944	321.4	348.9	208.8
											945	317.1	360.2	208.8
											946	312.8	365.6	208.8
											947	310.4	353.6	208.8
				0							948	308.4	332	215.3
											949	306.4	310.7	220.8
				273.1							950	305	297.7	222.4
				273.1							951	305	296.5	218.4
											952	305	298.8	212.7
											953	305	297.5	208.8
											954	306.2	285.4	208.8
											955	307.7	267.8	208.8
											956	309.1	250.9	208.8
											957	309.5	240.3	208.8
											958	308	237.7	208.8
											959	306.6	237.7	208.8
											960	305.1	237.7	208.8
											961	308.6	237.7	208.8
											962	312.7	237.7	208.8
											963	316.7	237.7	208.8
											964	318.4	237.7	208.8
											965	316.9	237.7	208.8
											966	315.5	237.7	208.8
											967	314.1	237.7	208.8
											968	312.3	237.7	208.8
											969	310.6	237.7	208.8
											970	308.9	237.7	208.8
											971	309.4	237.7	208.8
											972	312.3	237.7	208.8
											973	315.2	237.7	208.8
				0							974	318	276.2	223.5
											975	318.3	337.4	266.8
											976	318.6	406.7	320.3
				0							977	318.9	473.1	370.2
											978	317	528.5	406.6
				455.1							979	313.5	574.7	431.6
				455.1							980	310	620.2	455.1
											981	307.3	677.7	489.2
											982	309.6	759.6	544.6
											983	312	850.4	607.7
											984	314.3	948	675.8
											985	314	1065.6	758
											986	312.5	1197.3	850.3
											987	311.1	1336.3	948.1
											988	309	1496.2	1063.1
											989	304.9	1689.7	1205.5
											990	300.9	1895.2	1357.7
											991	296.8	2115.5	1522
											992	299.5	2377.4	1720.4
											993	303.9	2663.3	1938.3
											994	308.2	2966.5	2170.9
											995	309.4	3323.5	2449.7
											996	305	3749.2	2787.6
											997	300.7	4198.1	3145.3
											998	296.3	4687.5	3532.6
											999	296.5	5286.3	3999.8
											1000	297.1	5932.7	4502.1
											1001	297.7	6603.9	5029.4
											1002	301.2	7345.8	5633.3
											1003	307.7	8157.8	6312.8
											1004	314.1	8989.9	7015.1
											1005	320	9827.9	7733.3
				0							1006	319.7	10677.2	8485
											1007	319.4	11528.8	9247.8
				370							1008	319.1	12347.3	9989.6
				370							1009	314.2	13060.3	10663.5
											1010	306.9	13693.6	11285.8
											1011	299.6	14283.8	11874.6
											1012	296.5	14748.5	12352.7
											1013	307.1	15009.2	12650.6
											1014	317.6	15196	12883.7
											1015	328.1	15268.3	13023.3
											1016	328.1	15018	12900
											1017	325.7	14591.4	12632.8
											1018	323.4	14090.8	12297.1
											1019	321.3	13415	11786.9
											1020	319.5	12534.3	11072.3
											1021	317.8	11589.8	10293.8
											1022	316	10609.1	9474.1
											1023	313.3	9539.2	8551.5
											1024	310.7	8437.5	7592
											1025	308.1	7358.3	6649.8
											1026	304.5	6357.6	5770.6
											1027	300.4	5423.2	4944.5
											1028	296.3	4522.9	4148.5
											1029	292.1	3721.6	3447.6
											1030	287.4	3094.8	2914.2
											1031	282.6	2530.1	2439.7
											1032	277.9	2020.4	2004.7
											1033	281.2	1663.2	1677.1
											1034	286.5	1392.7	1410.8
				0							1035	291.9	1148.9	1167
											1036	296.3	950	969.3
				400							1037	299.6	803.6	825.8
				400							1038	302.8	674.7	700
											1039	306	569.6	592.8
											1040	304.5	524.7	532.2
											1041	303	501.9	488.8
											1042	301.5	479.6	449.3
											1043	304	455.7	419.8
											1044	308.7	430.7	398.2
											1045	313.4	411.3	382.1
											1046	318.4	422.2	383.9
											1047	324	481.6	414.4
											1048	329.6	557.9	455.1
											1049	335.2	648.6	507.4
											1050	331.1	777.8	591.4
											1051	325.5	926.4	691.4
											1052	319.9	1084.3	801.9
											1053	321.9	1265.2	942
											1054	332	1469.7	1112.2
											1055	342.1	1680.7	1291.5
											1056	349.9	1890.8	1475.2
											1057	340.4	2098.1	1667.1
											1058	330.9	2304.7	1862.2
											1059	321.4	2515.3	2059.9
											1060	316.1	2737.8	2265.6
											1061	312.2	2967.3	2475.9
											1062	308.4	3189.5	2682.4
											1063	307.6	3376.1	2869.5
				0							1064	311.8	3518.4	3032.3
											1065	315.9	3644.2	3185.2
				225							1066	320.1	3726.7	3302.6
				225							1067	323.3	3698.6	3328.5
											1068	326.6	3629.6	3320.2
											1069	329.9	3546.1	3292.8
											1070	327.4	3423.3	3210.5
											1071	322.1	3271	3087.2
											1072	316.7	3101.9	2945.3
											1073	312.1	2888.4	2762.3
											1074	309.1	2611.4	2520.9
											1075	306.1	2314.3	2260.7
											1076	303.1	2023.2	2002.2
											1077	314.4	1751.6	1751.2
											1078	326.4	1488.5	1503.6
											1079	338.3	1238.6	1267
											1080	340.1	1029.4	1064.9
											1081	335.3	853.8	891.5
											1082	330.5	692.2	729.6
											1083	327.2	557.8	589.1
											1084	327.8	465.3	481.6
											1085	328.4	387	385.7
											1086	329	318	301.4
											1087	324.9	272.6	248.2
											1088	320.4	237.7	208.8
											1089	315.9	237.7	208.8
											1090	317.5	237.7	208.8
											1091	323.5	237.7	208.8
											1092	329.5	237.7	208.8
				0							1093	332.7	237.7	208.8
											1094	327.6	237.7	208.8
				208.7							1095	322.5	237.7	208.8
				208.7							1096	317.4	237.7	208.8
											1097	321.4	237.7	208.9
											1098	326.2	237.7	216.7
											1099	331	237.7	223.2
											1100	333.2	237.7	222.7
											1101	333.5	237.7	216.3
											1102	333.8	237.7	208.8
											1103	335	237.7	208.8
											1104	339	237.7	208.8
											1105	342.9	237.7	208.8
											1106	346.8	237.7	208.8
											1107	345	237.7	208.8
											1108	342.9	237.7	208.8
											1109	340.8	237.7	208.8
											1110	342.1	243.3	219.4
											1111	345.4	254.5	233.3
											1112	348.7	265.9	246.8
											1113	349.9	272.7	255.7
											1114	346.6	272.8	257.9
											1115	343.3	270.8	258.1
											1116	340	268.4	259
											1117	345.2	265.3	262.5
											1118	350.3	262.2	267
											1119	355.5	263.8	273
											1120	363.6	279.9	283.5
											1121	373	306	296.9
											1122	382.3	332.9	310.4
											1123	386.9	354.7	321.2
											1124	384.2	370	328.9
											1125	381.5	382.4	335.4
											1126	378	386.8	340.7
											1127	368	373.8	343.4
											1128	358	354.8	345.2
											1129	348	338.4	345.6
											1130	343.3	330.3	342.1
											1131	340	326.9	336.3
											1132	336.6	322.8	329
											1133	339	312.9	317.9
											1134	346.9	297.6	302.9
											1135	354.8	281	287.5
											1136	359.5	266.8	276.2
											1137	352.5	256.5	271.6
											1138	345.5	247.6	269.3
											1139	338.5	237.7	267.1
											1140	339.4	237.7	265
											1141	340.9	237.7	262.8
											1142	342.5	237.7	262
											1143	347.6	237.7	265.2
											1144	354.6	244	271.3
											1145	361.6	250	277.2
											1146	366.3	248.6	279.1
											1147	367.3	237.7	275.9
											1148	368.2	237.7	270.9
											1149	368.3	237.7	265.3
											1150	361.3	237.7	258.5
											1151	354.3	241.2	251.2
											1152	347.2	244.2	245.4
											1153	347	245.6	243.8
											1154	348.2	246.1	244.6
											1155	349.5	247.1	244.9
											1156	350.7	250.4	242.5
											1157	351.9	255.6	237.7
											1158	353.1	260.1	233.4
											1159	355	259	234.5
											1160	358.4	249.6	243.7
											1161	361.7	237.7	255.2
											1162	364.9	237.7	263.5
											1163	360	237.7	263.3
											1164	355	237.7	260
											1165	350.1	237.7	254.7
											1166	352.5	237.7	244.1
											1167	357.2	237.7	230.3
											1168	361.8	237.7	217.5
											1169	361.3	237.7	210.4
											1170	356.1	237.7	208.8
											1171	350.9	237.7	208.8
											1172	350.9	237.7	208.8
											1173	365.7	238.5	208.8
											1174	380.4	237.7	208.8
											1175	394.8	237.7	208.8
											1176	383.4	237.7	208.8
											1177	372	237.7	208.8
											1178	360.6	237.7	208.8
											1179	364.9	237.7	208.8
											1180	373.8	237.7	208.8
											1181	382.8	237.7	208.8
											1182	382.1	237.7	208.8
											1183	372.8	237.7	208.8
											1184	363.6	237.7	208.8
											1185	359.2	237.7	208.8
											1186	367	237.7	208.8
											1187	374.7	237.7	208.8
											1188	381.8	237.7	208.8
											1189	378.7	237.7	208.8
											1190	375.6	237.7	208.8
											1191	372.5	237.7	208.8
											1192	374.6	237.7	208.8
											1193	377.7	237.7	208.8
											1194	380.7	237.7	208.8
											1195	383.7	237.7	208.8
											1196	386.5	237.7	208.8
											1197	389.2	237.7	208.8
											1198	390.1	237.7	208.8
											1199	387.6	237.7	208.8
											1200	385.1	237.7	208.8
											1201	382.3	237.7	208.8
											1202	377.3	485.1	208.8
											1203	372.3	746	382.9
											1204	367.3	1019.7	577.6
											1205	371.9	1327.1	828.4
											1206	377.2	1649.5	1103.3
											1207	382.5	1984.3	1382.6
											1208	386.9	2352.4	1667.6
											1209	391	2742.7	1956.9
											1210	395	3141	2253.5
											1211	399.2	3551.5	2573.2
											1212	403.6	3973.8	2915.9
											1213	407.9	4398.6	3267
											1214	408	4820.3	3627.5
											1215	398	5237.4	4001.3
											1216	388	5649.6	4377.2
											1217	379.4	6033.9	4735.2
											1218	383.8	6357.1	5053.3
											1219	388.2	6657.6	5356.2
											1220	392.5	6935.6	5639
											1221	400	7153.7	5867
											1222	407.8	7342.5	6068.1
											1223	415.6	7503.5	6239.4
											1224	419.1	7589.4	6328.4
											1225	420.7	7622.3	6359.7
											1226	422.2	7623.2	6366.3
											1227	422.2	7551	6329.6
											1228	420.6	7405.8	6249.7
											1229	419.1	7229.3	6144.2
											1230	419.4	7004	5978.2
											1231	423.8	6710.2	5726.6
											1232	428.1	6393.4	5445.5
											1233	431.8	6067.9	5150
											1234	430.2	5726.7	4827.1
											1235	428.7	5379.9	4494.5
											1236	427.1	5032.8	4158.3
											1237	421.4	4685.3	3813.3
											1238	415.4	4338	3464.9
											1239	409.5	4000.4	3120.8
											1240	415.1	3691.2	2790.4
											1241	424.6	3399.9	2469.1
											1242	434	3119	2161.6
											1243	436.5	2860.9	1894.4
											1244	434	2622.8	1662.1
											1245	431.5	2399.4	1446.5
											1246	430.6	2213.3	1260.7
											1247	432.2	2071.5	1110.2
											1248	433.8	1946.3	974.7
											1249	435.4	1837.1	862.4
											1250	436.9	1753.6	787.3
											1251	438.5	1679.7	726.2
											1252	440.2	1616.9	679.6
											1253	444	1579	665.9
											1254	447.8	1550.6	664.1
											1255	451.6	1533	665.9
											1256	451.4	1544.7	676.5
											1257	450.8	1570.4	691.5
											1258	450.2	1608.4	715.5
											1259	444.6	1678.7	765.2
											1260	437.3	1769.7	831.7
											1261	430	1869.3	911.1
											1262	436.2	1983.3	1022.4
											1263	452.1	2110.2	1161.4
											1264	467.9	2255.3	1316.1
											1265	475.1	2457.2	1503.8
											1266	470.7	2724.3	1729.3
											1267	466.2	3018.4	1973.7
											1268	464.8	3349.6	2255.1
											1269	471.5	3736.1	2592
											1270	478.2	4145.6	2949.7
											1271	484	4591	3325.9
											1272	484.4	5108.1	3738.5
											1273	484.7	5651	4164.9
											1274	485	6205.1	4615.2
											1275	485.3	6786.6	5128.8
											1276	485.6	7378.4	5666.2
											1277	485.9	7967.3	6196.6
											1278	486.5	8545.9	6702.4
											1279	487.2	9118.1	7195.1
											1280	487.8	9665.8	7681
											1281	486.9	10140.6	8152
											1282	485.3	10564.4	8611.8
											1283	483.7	10951.6	9047.1
											1284	484.3	11252	9408
											1285	486.5	11475.4	9702.1
											1286	488.7	11651	9949.7
											1287	495.5	11721.9	10086.9
											1288	507.9	11675.1	10100.2
											1289	520.4	11573.4	10064.3
											1290	529.4	11379.3	9969.9
											1291	530.7	11055.5	9793.9
											1292	532	10681	9580.3
											1293	532.8	10253.3	9298.4
											1294	531.5	9731.9	8893.9
											1295	530.2	9177.2	8445.7
											1296	529.4	8609.8	7978.5
											1297	535.8	8016	7470.9
											1298	542.2	7412.4	6948.6
											1299	548.6	6802.4	6418.1
											1300	544.5	6175.7	5867.3
											1301	539.6	5543.1	5308.9
											1302	534.8	4928.8	4768.1
											1303	534.5	4369.4	4280.6
											1304	535.2	3840.5	3822.1
											1305	535.8	3340	3378.9
											1306	533.9	2911.4	2967.9
											1307	531	2531.2	2579.1
											1308	528.1	2169.3	2209.2
											1309	527.6	1834.4	1886.7
											1310	528.6	1521.7	1603.1
											1311	529.5	1226	1335.9
											1312	531.6	971.1	1093.2
											1313	534.8	757	874.6
											1314	538.1	559.9	669.4
											1315	541.7	385.4	490.6
											1316	545.9	237.7	343.5
											1317	550.1	237.7	208.8
											1318	553.2	237.7	208.8
											1319	553.8	237.7	208.8
											1320	554.5	237.7	208.8
											1321	554.7	237.7	208.8
											1322	553.1	237.7	208.8
											1323	551.4	237.7	208.8
											1324	550.4	237.7	208.8
											1325	553.6	237.7	208.8
											1326	556.8	237.7	208.8
											1327	560.1	237.7	208.8
											1328	566	237.7	208.8
											1329	571.8	237.7	208.8
											1330	577.6	237.7	208.8
											1331	578	237.7	208.8
											1332	578	237.7	208.8
											1333	578	237.7	208.8
											1334	576.3	237.7	208.8
											1335	574.4	237.7	208.8
											1336	572.4	237.7	208.8
											1337	567.2	237.7	208.8
											1338	561	237.7	208.8
											1339	554.9	237.7	208.8
											1340	554.4	237.7	208.8
											1341	556.3	237.7	208.8
											1342	558.3	237.7	208.8
											1343	558.6	237.7	208.8
											1344	557.9	237.7	208.8
											1345	557.3	237.7	208.8
											1346	553.6	237.7	208.8
											1347	547.4	237.7	208.8
											1348	541.2	237.7	208.8
											1349	542.1	244.3	215
											1350	550.6	267.2	232.3
											1351	559.1	287.3	247.1
											1352	563	279	240.3
											1353	560.7	237.7	208.8
											1354	558.5	237.7	208.8
											1355	556.4	237.7	208.8
											1356	554.8	237.7	208.8
											1357	553.1	237.7	208.8
											1358	553.2	237.7	214.4
											1359	557.1	245	231.2
											1360	561.1	253.4	248.8
											1361	564.1	252.8	252.6
											1362	564.4	237.7	234
											1363	564.7	237.7	208.8
											1364	563.6	237.7	208.8
											1365	556.7	237.7	208.8
											1366	549.8	237.7	208.8
											1367	544.9	237.7	208.8
											1368	550.4	237.7	208.8
											1369	556	237.7	208.8
											1370	560.3	237.7	208.8
											1371	554.1	237.7	208.8
											1372	547.8	237.7	208.8
											1373	541.6	237.7	208.8
											1374	536.4	237.7	208.8
											1375	531.1	237.7	208.8
											1376	526.2	237.7	208.8
											1377	531.4	237.7	208.8
											1378	536.7	237.7	208.8
											1379	542	237.7	208.8
											1380	536.1	237.7	208.8
											1381	530.2	237.7	208.8
											1382	524.2	237.7	208.8
											1383	525.3	237.7	208.8
											1384	526.6	237.7	208.8
											1385	527.9	237.7	208.8
											1386	528	241.6	208.8
											1387	528	254.1	213.6
											1388	528	261.8	215.7
											1389	523.5	253.3	208.8
											1390	518.5	237.7	208.8
											1391	513.6	237.7	208.8
											1392	515.4	237.7	208.8
											1393	518	238	208.8
											1394	520.7	238.9	208.8
											1395	519	239.5	211.7
											1396	516.7	239.9	216.5
											1397	514.3	240.6	221
											1398	511.7	242.6	223.7
											1399	509.1	245.3	225.6
											1400	506.4	248.9	225.8
											1401	501.8	255.3	221.8
											1402	496.8	263	215.8
											1403	491.8	269.4	211.9
											1404	493.2	271.5	215.1
											1405	495.9	271.2	222.2
											1406	498.5	270.2	228.3
											1407	503.4	267.9	230.2
											1408	508.7	265.1	229.7
											1409	514	262.3	229.7
											1410	509.5	260.3	232
											1411	502.9	258.7	235.5
											1412	496.2	260.3	237.4
											1413	491.7	271	234.4
											1414	487.7	286.3	228.7
											1415	483.7	298.8	224.6
											1416	492.6	300.6	226.1
											1417	504.3	296.7	230.6
											1418	516	294.1	234
											1419	517.7	298.1	232.7
											1420	517.4	305.5	228.9
											1421	517.1	312.3	225.5
											1422	515.9	316	224.5
											1423	514.5	318.2	224.9
											1424	513.2	324.3	228.2
											1425	513	342.3	239.4
											1426	513	366.1	254.5
											1427	513	383	266.5
											1428	517.1	377.4	268.1
											1429	521.8	361.1	264.6
											1430	526.5	352.8	260.4
											1431	520.2	371.7	256.2
											1432	512.5	403.1	252
											1433	504.7	428.5	249.8
											1434	502.5	432.2	253.1
											1435	500.8	426	258.8
											1436	499.1	417.3	262.1
											1437	498.7	405	257.5
											1438	498.4	391.2	249.7
											1439	498	380	244.8
											1440	501.9	376.6	249.1
											1441	505.9	376.4	256.8
											1442	510	376.9	261.7
											1443	506.7	378.5	258.1
											1444	503.3	380.1	251.2
											1445	500.2	376.4	242.5
											1446	510.4	358.8	229.7
											1447	520.5	336.7	216.1
											1448	530	320.1	208.8
											1449	530.4	317	217.6
											1450	530.7	318.1	231.3
											1451	530.2	314.2	241.1
											1452	522.1	299	241.6
											1453	514	280.7	238.4
											1454	507.3	269.6	232.4
											1455	509.3	273.1	221.2
											1456	511.4	281.4	208.8
											1457	513.5	288.8	208.8
											1458	515.8	294	208.8
											1459	518.2	297.7	208.8
											1460	518.3	297.2	214.4
											1461	511.2	290.1	230.3
											1462	504	280.9	247.9
											1463	499.4	272.6	257.1
											1464	500.8	265.7	253.8
											1465	502.1	258.7	245.1
											1466	500.6	249.6	230.6
											1467	493.8	237.7	208.8
											1468	487	237.7	208.8
											1469	486.5	237.7	208.8
											1470	495	239.6	208.8
											1471	503.5	243.7	208.8
											1472	506.9	247.7	216.6
											1473	504.5	251.5	213
											1474	502.1	253.4	208.8
											1475	501.7	248.6	208.8
											1476	503.1	237.7	222.6
											1477	504.5	237.7	234.8
											1478	507.3	237.7	233.4
											1479	511	237.7	220.8
											1480	514.8	237.7	208.8
											1481	516.5	237.7	208.8
											1482	517.1	237.7	208.8
											1483	517.8	237.7	208.8
											1484	516.5	237.7	208.8
											1485	514.4	237.7	208.8
											1486	512.4	269.7	208.8
											1487	508.6	301.1	229.8
											1488	504.5	332.2	256.4
											1489	500.4	365.1	283.3
											1490	498.1	403.1	308.7
											1491	496.1	443.6	333.6
											1492	494	489.5	362
											1493	493.7	548.9	400.7
											1494	493.3	613.8	443.4
											1495	493.2	681.1	488.5
											1496	496.3	753	538.5
											1497	499.4	825.9	590.2
											1498	502.8	894.8	642.7
											1499	508	955.8	696.4
											1500	513.1	1012.1	749.4
											1501	516.7	1058.3	796.4
											1502	515.3	1088.7	833.8
											1503	513.9	1110.8	865.1
											1504	509.6	1120.3	883.1
											1505	500	1113.3	883.9
											1506	490.3	1097.5	879.5
											1507	486.4	1067.7	875.8
											1508	489.5	1022.7	873
											1509	492.6	970.2	863.8
											1510	494.9	906.8	831.7
											1511	496.7	833.9	778.9
											1512	498.4	761.8	721.7
											1513	497	700.3	668.5
											1514	493.9	646.8	618.4
											1515	490.8	592.6	566.9
											1516	491.1	530.4	508.7
											1517	492.4	463.8	446.9
											1518	493.8	403.8	393.3
											1519	497.3	365.5	365.5
											1520	501.1	337.9	350.4
											1521	504.9	314.5	337.7
											1522	505.7	298.8	326.8
											1523	506.4	286.2	316.2
											1524	506.3	276.1	302.5
											1525	499	270.9	282
											1526	491.7	267.3	259.7
											1527	487.7	262.4	240.4
											1528	495.3	255.4	226.3
											1529	503	248	215.1
											1530	506.1	242.1	208.8
											1531	500.5	238.5	208.8
											1532	495	237.7	208.8
											1533	486.8	237.7	208.8
											1534	475.7	237.7	208.8
											1535	464.5	237.7	222.3
											1536	467.2	237.7	233
											1537	479.4	237.7	241.1
											1538	491.6	257.2	245.5
											1539	488.9	264.4	240.8
											1540	480.6	263.4	230.2
											1541	472.2	259.4	219.8
											1542	473.1	251.5	213.2
											1543	475.5	242	208.8
											1544	478	237.7	208.8
											1545	477.7	237.7	208.8
											1546	477.3	237.7	208.8
											1547	477.9	237.7	208.8
											1548	484.6	237.7	208.8
											1549	491.2	237.7	208.8
											1550	493.6	237.7	208.8
											1551	485.2	255.5	208.8
											1552	476.8	272.4	208.8
											1553	471.9	296.8	208.8
											1554	471.5	330.1	208.8
											1555	471.1	365.9	248.4
											1556	468.6	401.6	277.1
											1557	464.4	437.3	296.2
											1558	460.1	477.7	313.7
											1559	467.9	532.8	333.8
											1560	480.3	597.5	356.1
											1561	492.6	666.2	385.7
											1562	492.1	740.5	434.8
											1563	490	817.1	493.1
											1564	487.9	890.3	551.6
											1565	484.3	954.2	607.4
											1566	480.8	1018.2	662.6
											1567	477.7	1102.2	719.4
											1568	476.3	1221.7	779.3
											1569	474.9	1353.6	842.2
											1570	475.4	1487.6	913.4
											1571	479.3	1623.7	995.4
											1572	483.2	1763.8	1083.5
											1573	479.4	1916.1	1181.4
											1574	468.8	2080.3	1289.1
											1575	458.2	2256.6	1411.2
											1576	453.5	2460.6	1569.8
											1577	451.4	2684.4	1754.1
											1578	449.3	2929.2	1955.2
											1579	452.4	3222	2188.9
											1580	456.3	3541.2	2440.6
											1581	460.3	3899.2	2720
											1582	466.7	4344.2	3061.7
											1583	473.1	4830.9	3433.9
											1584	476.2	5374.1	3849
											1585	468.4	6009.7	4334.7
											1586	460.6	6693.9	4858.9
											1587	461.1	7447.7	5442.3
											1588	473.5	8283.3	6095.1
											1589	486	9167.5	6783.1
											1590	486.6	10132.3	7519.6
											1591	479.1	11164.9	8297.2
											1592	471.6	12238.5	9112.7
											1593	472.2	13383.3	10010.4
											1594	475.1	14569	10956.4
											1595	477.9	15755.6	11917.7
											1596	479.7	16923.1	12897
											1597	481.5	18074.9	13875.9
											1598	483.8	19175.1	14810.3
											1599	488.8	20177.6	15658.7
											1600	493.8	21123.7	16459
											1601	494.5	21973.4	17181.2
											1602	487.8	22697.1	17802.2
											1603	481	23308.7	18349
											1604	484.2	23669.7	18748.3
											1605	495.3	23804.6	19013.5
											1606	506.4	23802.3	19168.1
											1607	506.5	23564.8	19095.2
											1608	503.3	23181.1	18881.2
											1609	500.1	22681.8	18571.7
											1610	500	21939.2	18072
											1611	500	21085.5	17481.8
											1612	498.2	20131.7	16789.9
											1613	488.2	19005.2	15919.5
											1614	478.2	17816	14982
											1615	474.8	16610.5	14018.9
											1616	481.9	15389	13028
											1617	489.1	14170.7	12033.1
											1618	487	12979.5	11053.4
											1619	478.8	11813.1	10088.3
											1620	470.5	10695.3	9162.8
											1621	476.9	9702.4	8343.3
											1622	486.6	8781.9	7585.2
											1623	496	7927.1	6880.6
											1624	495.6	7208.8	6286.2
											1625	495.3	6550.8	5740.3
											1626	493.4	5949.2	5239.2
											1627	487.3	5433.9	4806.1
											1628	481.2	4966.4	4407.8
											1629	483.4	4569.9	4055.4
											1630	494.6	4246.1	3749.9
											1631	505.8	3954.3	3472.4
											1632	506.7	3698	3240.4
											1633	503.4	3465.8	3039.4
											1634	500.2	3251.3	2857.5
											1635	499.3	3072	2710.5
											1636	498.6	2908.7	2578.1
											1637	496.1	2753.9	2447.2
											1638	485.3	2612.2	2316.4
											1639	474.4	2473.9	2187.3
											1640	472.2	2330.9	2064.2
											1641	482.3	2182.7	1948.2
											1642	492.5	2040.4	1838
											1643	489.6	1921.9	1739.1
											1644	479.8	1821.5	1648.8
											1645	470.1	1723.4	1560.9
											1646	470.3	1620	1474.1
											1647	471.7	1514.2	1388
											1648	474.2	1410.5	1302.3
											1649	482.9	1311.4	1217.7
											1650	491.6	1214	1135.5
											1651	495.3	1117.1	1061.8
											1652	491	1021.1	998.6
											1653	486.6	930	938.4
											1654	487.8	854.5	877.8
											1655	492.1	790.8	816.7
											1656	496.5	728.5	756.6
											1657	493.4	662	699.7
											1658	489.4	594.3	644.8
											1659	485.6	532.9	593.1
											1660	483.1	484.3	547.4
											1661	480.5	439	503.9
											1662	478.9	389.6	461
											1663	478.5	335.1	418.8
											1664	478.1	281.9	379.1
											1665	476.8	237.7	346.7
											1666	475	237.7	319.5
											1667	473.1	237.7	289.9
											1668	468.6	237.7	250.4
											1669	463.8	237.7	208.8
											1670	459.3	237.7	208.8
											1671	455.6	237.7	208.8
											1672	451.9	237.7	208.8
											1673	446.4	237.7	208.8
											1674	438.7	237.7	208.8
											1675	431	237.7	208.8
											1676	431.7	237.7	208.8
											1677	435.4	237.7	208.8
											1678	438.8	237.7	208.8
											1679	430	237.7	208.8
											1680	421.2	237.7	213.9
											1681	416.7	237.7	208.8
											1682	422.2	237.7	208.8
											1683	427.7	237.7	208.8
											1684	431.9	237.7	208.8
											1685	435.2	237.7	208.8
											1686	438.6	237.7	208.8
											1687	435.5	237.7	208.8
											1688	431.4	237.7	218.3
											1689	427.5	237.7	221
											1690	424.6	237.7	208.8
											1691	421.6	237.7	208.8
											1692	417.5	237.7	208.8
											1693	412	237.7	220.9
											1694	406.5	237.7	228.5
											1695	409.4	237.7	208.8
											1696	415.3	237.7	208.8
											1697	420.8	237.7	208.8
											1698	414.5	237.7	214.1
											1699	408.2	237.7	229.4
											1700	404.4	237.7	234.2
											1701	405.5	237.7	223.9
											1702	406.6	237.7	208.8
											1703	403.5	237.7	208.8
											1704	397.9	237.7	208.8
											1705	392.4	237.7	208.8
											1706	394.1	237.7	208.8
											1707	396.3	239.6	208.8
											1708	397.6	240.3	208.8
											1709	396.2	237.7	208.8
											1710	394.7	237.7	208.8
											1711	391.5	237.7	208.8
											1712	387.1	237.7	208.8
											1713	382.6	237.7	208.8
											1714	381.7	237.7	208.8
											1715	381.3	237.7	208.8
											1716	380.4	237.7	208.8
											1717	377	237.7	209.8
											1718	373.7	237.7	214.9
											1719	378	237.7	214.7
											1720	389.9	245.2	208.8
											1721	401.8	248.8	208.8
											1722	391.8	237.7	208.8
											1723	376.8	237.7	208.8
											1724	363.5	280.2	251
											1725	360.2	432.6	384.7
											1726	356.8	581.8	514
											1727	356.2	578.7	509.9
											1728	358.8	414	364.3
											1729	361.5	237.7	208.8
											1730	359.9	237.7	208.8
											1731	357.3	237.7	208.8
											1732	354.9	237.7	208.8
											1733	353.7	237.7	208.8
											1734	352.6	237.7	208.8
											1735	351.1	237.7	208.8
											1736	349.3	237.7	208.8
											1737	347.4	237.7	208.8
											1738	352.7	237.7	208.8
											1739	359.9	237.7	208.8
											1740	364.5	237.7	208.8
											1741	354	237.7	208.8
											1742	343.4	237.7	208.8
											1743	337.6	237.7	208.8
											1744	336.9	237.7	208.8
											1745	336.1	241.4	208.8
											1746	338.5	248.9	215.2
											1747	341.5	256.9	224.6
											1748	345	255.8	225.3
											1749	350.7	237.7	208.8
											1750	356.3	237.7	208.8
											1751	352.6	237.7	208.8
											1752	340.5	237.7	209.2
											1753	328.4	237.7	212.8
											1754	333.7	237.8	217.2
											1755	341.2	239.3	220.9
											1756	344.9	241	219.3
											1757	336.2	242.9	208.8
											1758	327.5	243.1	208.8
											1759	327.4	237.7	208.8
											1760	333.1	237.7	208.8
											1761	338.8	237.7	208.8
											1762	331.4	237.7	208.8
											1763	323.4	237.7	208.8
											1764	320.5	237.7	208.8
											1765	328.1	237.7	208.8
											1766	335.6	239.1	208.8
											1767	333.3	244.7	208.8
											1768	326.4	252.9	208.8
											1769	319.3	259	208.8
											1770	307.9	258.4	216.2
											1771	296.5	254.7	224.4
											1772	293.3	247.9	225.5
											1773	300.9	237.7	218.3
											1774	308.5	237.7	208.8
											1775	315.2	240.5	208.8
											1776	321.7	248.3	208.8
											1777	324.9	251.7	208.8
											1778	313.9	245.6	208.8
											1779	302.8	237.7	209.9
											1780	299.7	237.7	217
											1781	302.8	239.4	229.2
											1782	305.8	237.7	239.8
											1783	303.1	237.7	242.3
											1784	300	237.7	239.7
											1785	297.5	237.7	229.3
											1786	296	237.7	208.8
											1787	294.4	237.7	208.8
											1788	299.3	237.7	208.8
											1789	306.6	237.7	208.8
											1790	313	237.7	208.8
											1791	313.4	237.7	208.8
											1792	313.8	237.7	208.8
											1793	306.6	244.3	208.8
											1794	292	259.5	208.8
											1795	277.4	269.3	208.8
											1796	276.7	257.3	208.8
											1797	277.5	237.7	208.8
											1798	280.9	237.7	208.8
											1799	290.6	242.3	208.8
											1800	300.2	248.8	208.8

## Sheet: SI Figure 5
Supplementary Figure 5. Data obtained for calibration curve used in Study A. Average SERS spectra obtained from test line of LFIAs run with serum spiked with different concentratison of K18.
Figure 4A		Intensity												Figure 4B	Intensity
	Raman shift (cm-1)	0	5	10	25	50	100	200	350	500	750			Spiked K18 conc. (ng/mL)	Donor A	Donor B	Donor C
	800.27	153.597	173.748	140.638	196.59	192.74	251.089	283.658	297.413	349.128	410.357			0	1482.67	2445.33	2968.33
	802.03	89.67	138.718	198.256	136.873	145.867	208.687	208.779	262.286	329.407	376.65			5	2836.67	2714.67	1611
	803.79	54.1567	105.682	211.664	125.776	136.093	208.891	174.589	177.098	301.744	324.209			10	2796.33	3616.67	4058.33
	805.54	79.1422	117.254	186.114	88.5889	163.522	192.288	189.896	191.848	309.326	342.55			25	2861.33	2132.67	4690.33
	807.29	96.5978	162.167	134.822	92.8156	151.66	154.92	173.869	198.68	329.703	333.131			50	3525	2133	3811
	809.04	139.67	203.119	93.14	171.281	170.818	197.291	209.929	245.402	384.993	345.811			100	5784.67	3501.33	4925.33
	810.79	128.358	172.322	87.9989	133.316	141.881	161.031	245.533	254.523	328.83	356.784			200	7539.67	5801.67	7987.33
	812.54	61.8911	108.29	79.0878	63.8344	95.1589	112.372	175.084	176.929	235.999	302.398			350	9435.33	11896.7	8945.33
	814.29	56.7633	64.83	45.6489	52.23	64.0544	106.364	98.2911	138.973	196.333	259.739			500	6536.33	13588	13028.7
	816.04	88.1311	62.3378	45.33	54.0156	33.1611	50.5244	55.6389	164.216	179.68	229.097			750	13560.7	16694.3	19068
	817.79	108.289	90.9622	65.5456	66.5178	31.9311	46.5033	26.2878	149.534	186.688	224.898
	819.53	91.9511	104.932	56.5822	63.0144	56.3289	65.3567	68.7511	115.032	185.686	206.708
	821.27	110.86	100.984	67.1711	59.07	102.053	58.3078	77.8011	79.8256	162.973	150.314
	823.02	95.9678	111.474	77.25	75.3289	130.338	88.31	61.8011	62.6889	151.823	131.18
	824.76	97.5411	116.493	107.436	76.63	86.9578	74.6544	81.5267	83.8011	162.934	157.05
	826.5	137.19	132.293	116.056	110.618	75.9822	76.4933	91.9778	92.0967	203.919	215.493
	828.24	120.578	144.154	69.2567	114.152	77.9878	88.84	89.2733	108.766	197.137	213.073
	829.98	142.536	153.173	129.82	134.522	119.374	82.7044	120.444	120.852	206.434	225.226
	831.72	160.724	159.512	213.173	183.768	164.13	166.84	184.328	178.636	286.011	279.256
	833.45	165.176	175.964	208.382	200.489	173.212	227.811	219.054	211.858	334.109	350.888
	835.19	217.451	206.637	199.44	223.688	199.688	235.922	269.493	295.46	376.05	407.321
	836.92	269.523	204.997	210.694	244.039	211.329	272.347	295.589	392.91	430.637	507.476
	838.66	325.798	239.793	275.648	307.094	284.607	337.362	396.327	530.031	580.701	661.819
	840.39	429.458	273.278	297.024	345.246	361.868	392.131	570.632	676.533	746.764	838.962
	842.12	545.599	327.564	347.834	369.946	464.021	481.509	698.391	741.563	877.718	1047.24
	843.85	525.544	366.527	445.942	474.666	515.762	586.257	778.577	845.95	1025.24	1190.54
	845.58	537.494	396.432	507.466	542.139	521.396	651.404	828.161	926.637	1112.36	1313.4
	847.31	605.703	415.384	531.72	588.514	582.793	681.584	881.196	1071.78	1214.31	1441.23
	849.04	624.898	426.38	589.239	689.083	679.59	765.629	1003.65	1216.19	1383.23	1624.99
	850.76	659.404	506.196	703.061	761.289	763.541	919.636	1099.82	1306.64	1487.08	1773.75
	852.49	672.847	560.749	778.659	825.832	813.584	1021.67	1169.11	1420.3	1535.2	1838.9
	854.21	695.298	598.177	805.062	942.772	893.513	1090.2	1273.31	1483.43	1631.52	1875.41
	855.93	695.593	596.717	835.081	987.873	876.446	1078.69	1286.38	1529.9	1725.43	1937.1
	857.66	720.39	562.669	816.489	951.414	823.288	1029.71	1243.37	1538.49	1646.43	1901.96
	859.38	739.608	552.383	786.71	893.158	827.84	1005.99	1253.72	1487.27	1551.24	1802.22
	861.1	730.581	549.559	789.298	853.42	769.806	996.234	1191.3	1391.28	1482.23	1736.16
	862.81	734.734	544.264	680.864	789.964	719.834	937.906	1079.49	1312.85	1399.09	1604.65
	864.53	669.196	476.713	570.674	652.573	624.753	806.974	947.396	1192.78	1285.61	1478.33
	866.25	640.026	405.944	526.562	590.171	549.073	734.921	839.99	1075.38	1185.17	1422.27
	867.96	635.043	428.107	512.483	607.378	555.581	667.499	810.642	1101.68	1158.29	1363.69
	869.68	519.109	415.324	471.348	508.254	473.827	600.116	736.723	995.877	1045.12	1225.3
	871.39	468.65	345.787	442.811	402.61	429.456	553.696	699.529	837.918	934.157	1078.16
	873.1	420.156	324.803	425.512	345.118	430.119	512.854	633.889	781.131	853.676	999.819
	874.82	328.998	287.633	324.212	321.129	331.849	448.389	500.683	717.939	725.683	896.494
	876.53	275.513	219.341	210.464	306.89	251.069	365.871	450.668	624.959	608.981	789.941
	878.24	242.577	153.19	174.43	303.178	246.521	312.571	428.092	527.206	554.256	698.504
	879.94	261.894	173.021	186.882	304.589	231.763	288.084	375.474	438.826	516.82	572.097
	881.65	271.308	211.16	197.47	267.541	227.926	280.009	339.611	368.467	457.972	522.917
	883.36	241.524	202.687	188.891	239.672	251.716	297.202	330.808	345.912	408.436	509.338
	885.06	237.162	209.207	212.711	213.414	212.334	261.469	324.236	329.877	387.114	448.627
	886.77	278.798	192.357	204.067	216.233	180.13	240.951	289.662	296.996	367.279	384.339
	888.47	247.703	170.474	136.61	224.29	195.15	252.53	295.024	285.664	357.519	351.513
	890.17	161.541	130.616	100.978	192.996	119.437	156.066	226.139	237.406	269.173	277.869
	891.87	141.688	114.464	138.187	162.261	107.554	127.298	156.601	154.514	198.612	210.956
	893.57	176.531	119.817	147.149	165.048	113.131	191.966	216.586	139.617	218.391	242.609
	895.27	139.681	112.612	99.1211	145.622	70.7344	216.202	174.433	162.224	217.386	203.029
	896.97	83.3767	91.6944	79.58	114.143	74.37	144.61	73.3733	186.956	174.76	124.283
	898.67	113.584	59.1667	94.5967	128.767	77.4922	138.25	138.773	176.469	135.079	152.163
	900.36	149.404	85.3167	87.2211	165.918	100.49	195.941	169.291	121.931	164.8	162.093
	902.06	119.596	120.742	81.9389	170.376	154.9	163.481	110.467	100.063	134.652	155.581
	903.75	116.991	124.903	131.744	185.762	131.94	114.914	139.927	140.168	103.728	176.048
	905.45	107.884	129.943	129.208	156.607	71.8322	134.882	162.94	172.606	146.457	178.586
	907.14	54.0089	72.6922	68.0133	81.8756	53.5533	89.6	86.83	103.407	97.5144	113.843
	908.83	80.8178	61.74	67.5811	57.4889	46.2044	48.77	64.6422	84.91	96.3844	96.7656
	910.52	93.4178	82.4778	91.2356	84.7533	59.39	99.7322	84.1989	71.5878	160.161	97.3678
	912.21	109.473	76.7911	84.2478	92.3133	59.3556	101.764	103.844	54.5222	145.614	92.6222
	913.9	120.333	99.1633	72.9378	98.5622	43.73	112.568	147.03	124.679	155.799	157.342
	915.58	86.1489	97.9111	57.4267	68.2622	36.4111	66.3756	108.788	90.8589	108.408	109.708
	917.27	33.8589	61.0678	52.2633	0	29.4944	9.89333	7.58111	40.4822	46.7011	33.0178
	918.95	30.43	78.1189	68.99	1.23111	55.3644	71.3911	13.9267	42.68	70.2078	44.8122
	920.64	108.908	81.6322	74.6222	85.0278	120.69	77.4378	81.35	79.8878	105.672	98.7344
	922.32	117.318	57	71.2589	92.0589	120.2	17.3022	52.2522	89.9944	93.5889	96.2456
	924	67.7433	46.2744	61.95	60.3333	78.1067	41.4022	51.5133	86.3278	73.5467	59.41
	925.68	83.9656	62.1167	44.2956	105.534	70.0756	62.1989	92.63	43.96	101.586	42.3678
	927.36	107.037	83.8978	29.5111	136.273	68.9656	42.0322	94.2122	12.0744	101.036	40.4056
	929.04	77.0611	84.4733	36.2056	90.1644	46.5122	22.0433	76.9189	48.9822	108.53	61.88
	930.72	69.7278	57.1289	35.2722	61.2233	80.2967	41.6033	54.1078	54.7322	83.1711	49.3478
	932.39	114.716	67.3822	45.4133	137.45	80.6433	45.2556	78.8556	70.8889	37.3389	49.92
	934.07	97.6044	64.9311	28.4156	109.344	36.6033	31.4056	51.2289	49.1189	25.3644	41.8911
	935.75	84.5478	77.7089	42.7267	81.7556	74.61	95.3122	51.5322	27.0467	53.0733	36.5789
	937.42	68.4678	98.3378	52.7233	81.4856	97.3578	70.3278	57.7356	54.8822	54.5278	54.8667
	939.09	29.3556	42.14	36.05	31.7789	19.9056	21.1011	15.6044	29.2856	4.64111	20.6556
	940.76	53.1467	59.8856	33.0733	14.1444	22.8467	14.1289	23.2933	12.7911	0	0.13556
	942.43	95.1622	71.6156	34.3589	79.5056	74.2678	33.9733	30.05	6.06889	15.9944	15.0178
	944.1	57.75	75.7289	51.1867	80.7667	64.6011	41.9433	19.8489	64.1178	62.3722	79.1544
	945.77	20.0867	88.8967	8.25	60.9222	36.3856	90.3478	20.7167	67.5744	41.6778	55.7322
	947.44	77.7567	92.8967	40.6456	97.0389	35.5956	137.254	55.41	57.8711	36.9244	29.6133
	949.11	137.896	69.1778	97.5367	123.018	51.6489	77.6211	57.7156	89.0122	45.4622	29.2211
	950.77	71.4522	86.5889	77.4467	72.1633	43.3867	25.8522	67.9867	44.2856	46.7078	2.10444
	952.44	32.0811	88.2456	60.3167	57.9533	27.32	28.3978	59.5711	16.0878	47.0733	11.5422
	954.1	38.2644	52.7733	70.8989	33.9333	36.71	37.0989	66.5644	39.1089	73.3844	52.0856
	955.77	37.2022	57.7478	52.4056	19.0667	28.52	42.14	38.8422	45.6456	63.8856	44.4156
	957.43	47.6589	40.6056	41.3156	24.58	23.97	53.98	20.4678	10.3756	18.9633	11.0356
	959.09	55.2456	33.11	80.4978	35.9589	44.8944	62.03	38.4922	52.7844	10.0878	23.6189
	960.75	57.94	56.6978	44.4867	70.9933	53.5789	75.83	31.9367	51.3289	54.8256	35.6756
	962.41	65.5556	48.2478	16.2689	80.2089	45.38	54.4178	12.4656	22.7367	47.6056	24.8267
	964.07	37.5856	6.19333	10.1033	27.86	35.2556	53.2578	9.49	23.9511	14.8256	52.68
	965.72	4.68111	18.7444	1.49444	13.69	17.3044	66.6256	16.3467	1.21889	34.9311	52.5089
	967.38	18.16	30.6211	7.56222	28.5056	37.5833	60.9544	32.0789	21.9889	62.4789	95.4422
	969.03	85.2756	14.5656	14.2089	42.9578	76.4867	32.7978	14.5944	45.8478	103.928	96.4478
	970.69	106.102	21.3167	20.7156	61.7444	83.0244	34.9911	40.9156	53.2833	109.387	98.4667
	972.34	79.7456	40.9211	50.2822	93.7622	79.6167	59.91	112.62	78.1956	113.628	111.073
	973.99	42.3411	35.1133	48.6133	78.8522	18.3033	56.8433	63.8078	34.1367	105.857	109.222
	975.64	63.8444	55.3678	35.6411	81.3922	17.4267	35.6533	25.71	56.15	103.057	145.039
	977.29	107.843	65.4433	79.9911	127.14	44.1711	69.73	79.4856	93.3078	154.147	187.143
	978.94	75.1667	93.7422	120.578	147.164	82.6133	91.8989	142.72	112.552	194.701	229.382
	980.59	73.3622	129.69	92.8167	131.26	85.6222	108.734	156.532	154.339	225.073	231.468
	982.24	96.6211	121.392	103.33	158.499	124.791	136.666	223.832	208.341	318.608	301.444
	983.88	150.882	170.041	140.553	253.701	198.398	249.819	345.876	330.693	473.494	515.604
	985.53	229.142	234.787	227.217	311.457	245.393	350.464	475.498	453.8	631.062	681.6
	987.17	282.459	233.581	342.18	369.61	341.432	409.298	614.629	625.018	770.873	838.816
	988.82	384.386	308.471	445.078	558.212	498.019	602.91	790.504	860.858	1004.9	1133.01
	990.46	483.962	409.697	611.274	761.667	671.423	880.143	1026.13	1126	1330.3	1499.8
	992.1	638.033	487.722	784.562	992.523	873.272	1137.25	1338.48	1467.43	1702.63	1935.4
	993.74	802.527	621.624	983.412	1240.81	1162.38	1464.01	1718.72	1891.82	2131.53	2404.22
	995.38	993.556	764.137	1282.87	1532.66	1455.22	1814.03	2131.64	2365.91	2578.55	2921.48
	997.02	1168.76	926.063	1557.32	1818.77	1677.78	2158	2532.08	2816.56	3051.66	3505.92
	998.66	1275.49	1067.5	1742.65	2011.6	1858.4	2417.56	2850.84	3195.46	3495.04	3997.71
	1000.29	1407.67	1169.62	1825.93	2188.11	2037.83	2574.28	3065.19	3541.17	3874.72	4373.07
	1001.93	1487.46	1222.34	1861.79	2306.33	2157.75	2635.91	3223.59	3832.67	4165.95	4807.99
	1003.57	1508.29	1224.31	1886.44	2182.93	2173.99	2662.68	3403.93	4087.09	4447.29	5254.95
	1005.2	1506.69	1243.3	1926.92	2049.2	2180.07	2679.89	3548.79	4412.26	4801.11	5834.39
	1006.83	1517.32	1285.17	1956	2078.76	2268.36	2736.64	3688.94	4808.58	5258.14	6597.26
	1008.46	1548.68	1390.37	1999.79	2035.79	2345.83	2841.86	4002.29	5333.14	5919.99	7467.75
	1010.09	1633.2	1520.12	2141.51	2080.67	2456.66	2959.68	4456	6008.97	6734.08	8609.9
	1011.72	1823.38	1667.67	2383.42	2282.4	2718.09	3266.79	5012.72	6861.86	7702.51	9934.81
	1013.35	2021.78	1839.41	2645.39	2485.06	2996.45	3620.95	5607.3	7745.44	8713.75	11229.2
	1014.98	2177.47	2026.28	2891.92	2660.72	3242.83	3956.16	6132.2	8561.75	9571.29	12390.8
	1016.61	2281.85	2182.79	3020.53	2727.91	3379.51	4172.3	6510.07	9215.72	10206.6	13213.6
	1018.24	2359.6	2203.12	3098.21	2794.74	3445.14	4279.04	6705.43	9556.89	10546.1	13608
	1019.86	2324.82	2141.9	3084.1	2820.28	3365.55	4314.56	6705.13	9551.93	10510	13523.2
	1021.48	2134.93	2046.66	2910.05	2706.86	3131.67	4201.53	6425.77	9240	10118.1	12993.1
	1023.11	2001.99	1906.04	2754.09	2542.18	2890.17	3975.02	5937.6	8690.56	9380	12038.2
	1024.73	1827.62	1702.19	2539.86	2357.96	2607.73	3609.48	5320.82	7874.17	8471.04	10787.6
	1026.35	1591.06	1518.28	2225.86	2128.72	2277.39	3204.06	4616.12	6834.37	7459.01	9424.61
	1027.97	1379.18	1337.81	1954.08	1888.11	1974	2857.18	3961.15	5859.08	6415.52	8020.5
	1029.59	1138.61	1119.03	1647.25	1623.18	1627.92	2444.3	3336.3	5000.19	5403.21	6734.95
	1031.21	922.854	920.566	1338.26	1359.67	1315.24	2045.57	2746.65	4183.01	4486.01	5551
	1032.83	782.482	791.334	1114.36	1187.23	1128.85	1748.58	2289.21	3461.76	3757.69	4539.78
	1034.45	688.776	688.104	981.301	1064	931.273	1536.13	1918.58	2887.53	3167.92	3773.4
	1036.06	529.759	531.119	857.679	852.303	717.012	1251.6	1589.4	2438.81	2618.5	3078.1
	1037.68	436.7	439.967	694.286	678.361	559.043	954.036	1303.93	1989.17	2092.96	2474.42
	1039.29	375.109	367.98	587.95	604.904	449.682	797.769	990.818	1544.13	1700.31	2013.19
	1040.9	300.412	302.129	457.234	472.1	356.956	655.036	754.771	1243.84	1449.35	1654.46
	1042.52	260.541	250.896	309.4	352.724	218.396	530.291	661.059	1043.71	1189.81	1314.81
	1044.13	162.702	193.599	224.311	246.014	152.308	398.502	497.879	820.986	924.011	1007.21
	1045.74	105.491	111.312	207.337	147.156	159.434	307.154	332.244	581.169	716.523	777.373
	1047.35	113.869	79.1133	175.438	155.84	122.601	268.05	248.351	457.098	585.266	660.988
	1048.95	112.36	118.044	129.056	166.76	118.617	242.711	164.407	356.294	551.443	616.117
	1050.56	73.0922	107.448	101.662	115.196	66.1733	146.67	78.2856	201.863	440.533	442.179
	1052.17	58.5522	85.07	52.04	119.98	45.3022	44.9711	54.9367	132.923	306.636	294.34
	1053.77	29.8833	84.4633	62.9922	65.1167	37.45	48.4267	58.3733	144.216	299.648	315.699
	1055.38	67.2122	123.841	99.5556	40.8311	73.7922	109.73	123.042	212.551	358.582	410.902
	1056.98	116.203	121.561	110.256	61.78	104.834	122.29	153.472	233.926	413.767	479.16
	1058.59	106.501	120.883	113.143	103.249	122.007	127.206	209.604	291.966	472.824	581.333
	1060.19	124.012	173.178	182.646	114.57	155.994	168.946	319.09	408.831	625.507	790.452
	1061.79	195.189	201.751	231.992	154.974	224.153	244.984	398.11	541.37	832.58	1045.67
	1063.39	224.8	246.693	272.583	230.401	296.731	344.639	545.529	743.989	1052.66	1341.51
	1064.99	262.642	320.067	304.71	268.841	357.632	395.746	707.583	966.064	1281.45	1623.94
	1066.59	279.022	294.851	327.098	282.301	409.458	437.403	810.303	1090.88	1466.85	1874.66
	1068.18	292.198	297.958	430.277	317.942	467.856	561.71	946.322	1266.19	1684.19	2221.93
	1069.78	372.02	352.398	479.147	454.609	546.827	693.347	1076.55	1499.6	1885.38	2486.82
	1071.38	407.052	399.329	542.85	507.331	587.716	765.218	1156.69	1638.83	2022.16	2595.55
	1072.97	405.118	428.99	596.372	509.853	542.061	749.812	1215.67	1687.46	2026.86	2634.52
	1074.56	371.074	374.687	496.407	463.276	538.294	694.019	1140.64	1632.92	1917.87	2480.75
	1076.16	317.14	355.826	418.94	383.24	516.83	662.964	1008.29	1507.05	1744.74	2233.87
	1077.75	293.528	325.242	413.713	364.296	417.877	638.806	903.142	1313.33	1574.05	1991.21
	1079.34	280.473	271.108	360.223	303.53	375.553	592.408	765.516	1121.76	1392.39	1710.52
	1080.93	251.85	216.627	294.237	275.203	325.911	511.004	668.626	958.486	1182.42	1433.64
	1082.52	247.36	238.978	293.049	283.403	287.348	472.632	594.879	821.493	998.491	1142.12
	1084.11	200.427	217.696	206.697	200.294	204.926	420.534	444.21	624.226	786.494	884.843
	1085.69	174.023	133.537	182.998	214.223	133.281	341.297	340.307	490.666	647.756	747.969
	1087.28	155.232	143.039	189.933	237.577	163.606	326.49	315.26	453.307	563.586	684.632
	1088.87	99.6033	156.586	140.79	199.68	177.029	313.407	285.669	372.271	454.359	546.461
	1090.45	123.24	161.956	201.026	226.188	192.754	302.044	287.691	371.564	438.862	464.1
	1092.04	169.45	140.069	251.894	246.934	200.753	325.649	270.24	349.416	454.769	409.618
	1093.62	147.833	101.62	245.941	209.209	185.587	290.376	233.908	280.252	418.72	347.69
	1095.2	138.096	119.103	253.121	205.641	190.574	252.27	233.258	255.928	393.813	357.366
	1096.78	127.16	128.241	195.188	220.276	185.187	248.372	230.702	262.052	333.087	308.636
	1098.36	108.293	106.221	142.143	185.387	161.191	247.169	249.13	253.776	287.468	282.373
	1099.94	105.489	109.85	144.506	149.25	133.911	218.941	207.576	170.169	248.033	232.516
	1101.52	78.6711	77.78	79.1833	140.718	82.9633	156.956	128.304	119.411	184.309	147.509
	1103.1	38.3756	52.2011	38.1767	86.2911	45.2533	115.207	82.7244	98.5322	149.41	87.3567
	1104.67	54.26	84.0522	77.0311	59.6189	44.5411	83.4311	95.42	38.6356	103.88	94.1978
	1106.25	95.1367	90.4233	93.7211	109.36	45.7633	97.4056	118.478	18.8856	101.323	118.294
	1107.82	80.4222	70.2833	100.027	100.854	43.5978	114.08	126.083	69.9911	132.114	87.7156
	1109.4	70.2789	87.3756	157.69	82.3533	52.5844	101.434	130.488	130.508	131.556	80.3889
	1110.97	74.6189	113.792	170.904	94.3733	60.1978	112.597	99.4333	79.4933	98.4089	34.2656
	1112.54	112.872	134.353	81.2956	138.617	63.03	114.353	73.4856	47.0567	41.7111	19.5133
	1114.11	90.14	126.101	59.9922	129.042	57.4189	106.534	71.0178	71.63	43.9789	41.1322
	1115.68	24.5889	124.141	87.5856	74.2989	61.6778	72.7967	66.4011	53.6522	34.44	33.7267
	1117.25	44.7656	106.321	90.2244	78.3389	88.0544	64.9811	70.4456	52.4133	50.5733	51.7656
	1118.82	83.7122	106.523	96.9622	103.681	109.547	70.0078	77.4189	43.7156	78.5789	84.3233
	1120.39	37.4944	108.001	37.75	63.6522	75.5078	74.4278	77.55	49.6356	63.6489	42.7344
	1121.96	28.1144	75.5289	3.31444	36.0711	23.5944	69.8711	35.8133	34.1411	44.0944	32.0933
	1123.52	75.59	89.8733	32.97	35.9978	21.3789	82.7111	29.6233	41.7667	79.7978	81.9344
	1125.09	48.1133	66.5122	60.0567	30.4767	65.0311	79.56	67.1789	63.5878	96.5344	88.51
	1126.65	59.9522	53.1956	53.0122	84.3478	57.2944	111.372	89.8467	40.1689	64.1678	51.1911
	1128.22	120.877	82.2478	56.4322	107.798	69.89	126.002	102.678	79.2467	86.7956	86.0156
	1129.78	100.334	81.4656	61.5367	82.3733	104.354	74.4756	130.384	73.4011	92.6322	92.33
	1131.34	59.2433	100.694	42.8122	44.3967	68.1844	40.9344	64.2878	52.4233	71.2	52.1111
	1132.9	66.0111	114.654	27.2956	38.0856	34.6156	17.2533	27.9644	38.4633	42.0089	47.5467
	1134.46	81.4211	53.6722	33.3244	32.8489	22.4744	23.6433	19.8222	5.12778	44.2678	66.9256
	1136.02	52.9233	39.1756	65.9678	0	39.8444	59.7989	41.3889	13.2422	76.1378	88.3911
	1137.58	22.5067	31.58	18.4467	1.09556	36.2233	78.7133	33.7711	21.8	38.3544	28.8622
	1139.13	46.3844	27.1789	8.95	25.2644	27.9433	58.7189	32.0722	24.6133	22.2156	34.9589
	1140.69	29.6822	39.4178	36.4633	20.2589	55.3833	10.77	49.3722	23.7411	44.4411	45.8611
	1142.25	28.1944	56.2311	60.5311	11.3467	20.0667	13.27	18.25	22.8056	32.3833	16.1611
	1143.8	42.7511	48.6744	59.3311	73.4256	37.1767	23.08	51.0867	26.8556	39.9956	15.9467
	1145.35	45.5289	58.8256	62.1067	101.489	74.7833	60.47	71.7267	72.3344	45.7633	54.17
	1146.91	48.8344	107.527	78.6244	91.5644	79.5144	92.6778	75.6733	58.1356	81.0422	102.543
	1148.46	75.9344	119.604	100.402	97.5244	121.396	120.847	92.7633	63.4433	121.396	143.41
	1150.01	77.6967	116.05	130.711	88.1722	116.197	111.72	82.8022	62.2822	121.031	125.416
	1151.56	80.7367	104.464	138.448	126.422	91.39	138.011	103.869	78.1756	151.489	106.118
	1153.11	96.2667	110.797	133.511	153.861	83.2144	149.221	95.0233	75.9467	144.08	90.8233
	1154.66	56.3489	110.987	156.768	130.509	76.9144	111.562	88.51	95.5	96.0222	69.7767
	1156.21	58.7689	82.7933	128.253	99.1567	50.9911	87.2344	103.234	134.581	83.0333	75.5678
	1157.75	79.5022	103.756	85.63	88.3089	41.6467	71.5378	95.9511	116.321	85.2444	97.9311
	1159.3	80.5611	109.032	55.4411	86.5522	31.6556	74.3233	41.6667	83.8644	44.0356	57.8444
	1160.84	67.3411	58.1022	49.1522	67.7833	41.0244	62.7433	12.6589	48.2556	17.2378	24.9167
	1162.39	44.3189	34.5578	54.8878	41.7689	74.5211	45.5444	20.1989	61.0656	29.6189	18.8233
	1163.93	66.3878	46.5333	52.1167	51.6833	78.7156	55.2744	72.6644	48.2378	53.3078	37.6933
	1165.48	90.3933	63.7211	51.6578	99.2089	53.5167	42.7333	57.3789	22.97	23.2311	28.3689
	1167.02	63.95	69.9622	36.1089	79.8111	30.0322	29.1489	29.6967	33.7067	7.71222	12.92
	1168.56	41.5811	71.9278	6.24667	26.5956	35.5333	37.6789	53.9689	39.3967	17.9733	0
	1170.1	32.3911	56.2056	9.37111	20.2	46.2611	18.9678	71.3944	5.50889	26.8533	9.33778
	1171.64	37.7178	51.85	41.1533	68.2444	47.4789	36.6311	58.8589	0	8.73	6.32778
	1173.17	63.2211	38.9578	47.9856	113.643	21.2711	47.3322	39.18	12.6222	22.5267	14.8256
	1174.71	70.99	47.0667	82.5922	144.298	48.8233	66.9233	109.462	66.0978	37.9667	29.5367
	1176.25	99.2767	101.926	134.836	219.908	97.8022	169.098	217.909	158.334	119.937	84.88
	1177.78	137.774	114.65	143.024	253.642	121.156	177.639	226.91	158.091	142.566	122.479
	1179.32	144.58	108.241	103.259	213.529	165.957	129.154	184.839	114.95	108.826	90.7567
	1180.85	121.644	122.663	80.7933	261.019	159.549	130.873	217.579	139.902	114.127	97.4511
	1182.39	112.141	136.959	117.943	264.941	124.214	141.278	218.827	190.292	142.737	161.228
	1183.92	153.736	129.941	134.641	256.282	127.431	148.252	197.49	166.626	175.643	181.794
	1185.45	175.192	154.849	156.888	275.86	135.669	156.803	209.52	107.33	151.957	105.199
	1186.98	128.986	150.961	184.984	228.502	156.093	170.6	216.803	97.6856	115.293	106.194
	1188.51	95.6489	119.392	171.502	197.446	152.058	184.973	162.283	112.219	137.75	142.108
	1190.04	139.147	94.87	161.973	179.499	88.0678	153.122	132.909	159.099	171.287	118.476
	1191.57	127.099	104.141	177.733	215.046	126.766	133.916	196.006	159.33	160.514	116.391
	1193.1	91.6167	143.498	145.206	233.177	124.527	137.852	194.646	158.977	132.338	118.036
	1194.62	96.44	132.773	98.0744	199.354	93.6656	123.949	145.321	123.862	110.336	108.674
	1196.15	125.849	127.244	110.409	174.219	95.8944	155.321	159.136	105.532	117.091	149.254
	1197.67	125.511	79.4322	72.8267	107.276	75.81	158.292	173.109	132.513	158.633	188.262
	1199.2	97.81	66.2656	81.76	104.79	67.8289	136.3	192.169	175.73	206.918	222.639
	1200.72	128.656	118.444	131.391	164.879	112.714	142.611	258.802	224.499	275.761	346.594
	1202.24	148.561	173.936	129.576	193.691	176.044	167.2	302.993	264.654	374.897	425.15
	1203.76	141.969	199.348	140.823	196.892	204.772	217.348	309.166	361.669	450.536	518.632
	1205.28	141.744	190.017	162.293	187.78	218.599	212.799	352.108	505.294	542.463	716.579
	1206.8	160.851	218.854	193.369	241.519	229.152	196.519	492.504	607.142	663.143	923.836
	1208.32	198.149	267.746	253.791	265.751	272.921	302.072	623.411	721.58	864.158	1224.84
	1209.84	223.309	315.269	299.41	283.531	366.09	448.526	772.431	942.827	1157.08	1643.92
	1211.36	331.347	377.839	356.801	363.761	442.649	489.643	923.761	1196.22	1478.38	2009.51
	1212.87	380.694	430.196	478.278	427.156	502.507	552.029	1089.84	1487.35	1724.67	2374.38
	1214.39	387.594	463.479	569.676	496.291	629.319	685.303	1264.85	1876.78	2036.32	2832.96
	1215.91	492.951	497.513	617.786	556.747	736.5	735.03	1407.45	2145.48	2418.46	3304.92
	1217.42	589.089	577.038	696.532	629.32	848.869	909.271	1683.5	2444.34	2794.98	3853.92
	1218.93	620.759	661.419	776.763	700.232	936.649	1084.85	1924.85	2784.97	3142.37	4336.21
	1220.44	645.94	675.952	845.029	766.806	995.496	1184.98	2103.22	3063.82	3463.84	4800.33
	1221.96	717.72	735.714	966.131	875.63	1088.34	1361.23	2324.2	3403.68	3786.26	5199.31
	1223.47	739.044	792.973	1070.32	900.833	1126.48	1395.51	2480.3	3610.78	4032.92	5458.65
	1224.98	760.846	829.742	1056.79	921.512	1182.21	1408.98	2550.07	3719.01	4244.37	5743.95
	1226.49	830.194	863.956	1050.76	1003.08	1240.79	1505.27	2654.84	3883.49	4394.15	5969.44
	1227.99	851.884	824.236	1156.53	1021.77	1295.59	1565	2759.54	4102.25	4537.34	6091.32
	1229.5	848.144	849.097	1175.29	1035.3	1299.65	1593.85	2718.02	4125.79	4598	6131.8
	1231.01	824.834	854.776	1113.2	989.482	1221.87	1603.17	2651.25	4007.23	4479.7	6001.16
	1232.51	741.948	789.878	1044.07	891.197	1179.82	1520.13	2576.24	3899.02	4320.93	5789.48
	1234.02	708.918	752.648	964.724	852.469	1069.35	1406.89	2440.67	3730.47	4186.09	5596.45
	1235.52	669.041	703.76	907.056	814.849	963.772	1322.93	2337.26	3565.32	3980.94	5265.6
	1237.03	608.536	675.464	840.31	755.774	889.052	1219.37	2190.44	3317.03	3680.63	4887.93
	1238.53	538.814	598.778	717.57	683.946	698.611	1073.31	1884.44	2998.15	3322.71	4456.21
	1240.03	469.281	526.913	640.757	621.257	630.426	1011.73	1707.4	2780.49	3048.67	4046.02
	1241.53	429.296	499.492	572.978	544.872	597.06	939.048	1597.03	2548.93	2793.08	3720.26
	1243.03	359.932	449.839	446.72	455.297	475.341	814.589	1407.5	2309.08	2540.66	3390.6
	1244.53	304.381	428.131	412.299	387.423	381.254	688.937	1271.5	2120.29	2348.82	3078.85
	1246.03	227.528	364.368	393.266	308.061	326.123	586.293	1093.67	1856.11	2089.73	2767.48
	1247.53	178.03	296.282	323.718	286.209	299.148	570.811	931.263	1663.69	1875.78	2513.06
	1249.02	205.267	307.328	271.084	296.819	223.313	512.562	876.692	1571.64	1720.75	2354.61
	1250.52	225.869	296.587	242.242	293.15	177.397	458.172	823.357	1453.46	1620.43	2259.78
	1252.02	204.784	202.678	225.696	272.346	185.099	406.19	754.642	1355.68	1548.22	2119.67
	1253.51	193.511	188.381	207.4	262.196	191.301	387.179	732.316	1331.09	1449.95	1995.55
	1255	208.73	246.067	236.103	296.727	168.099	401.678	736.413	1268.05	1414.78	1950.99
	1256.5	196.247	270.988	232.077	250.546	184.239	387.322	759.583	1164.5	1421.74	1948.25
	1257.99	205.501	221.452	223.364	232.716	210.88	384.408	763.209	1171.16	1381.46	1911.41
	1259.48	219.757	183.073	244.329	295.946	186.818	402.64	738.268	1234.01	1349.58	1880.39
	1260.97	157.467	216.079	175.969	286.621	181.782	367.047	711.306	1200.16	1311.77	1849.26
	1262.46	160.097	210.66	204.581	280.672	217.571	356.007	732.156	1158.93	1293.94	1856.17
	1263.95	174.217	236.9	275.017	327.347	227.408	386.214	780.376	1193.48	1337.53	1931.81
	1265.44	189.16	277.06	263.758	364.29	272.002	421.931	815.949	1254	1407.82	1970.42
	1266.92	287.176	306.026	297.002	447.397	303.91	482.943	844.732	1310.78	1477.97	2033.77
	1268.41	341.351	338.497	355.241	514.561	343.428	520.724	908.707	1391.64	1571.73	2161.24
	1269.9	374.751	393.392	445.596	535.071	481.038	596.214	1067.67	1580.49	1786.76	2392.52
	1271.38	413.781	461.863	560.606	580.588	579.232	729.31	1208.61	1793.34	2010.03	2737.78
	1272.87	510.113	556.413	638.669	683.786	701.684	880.477	1431.64	2054.51	2301.57	3144.95
	1274.35	610.291	667.452	723.554	820.67	858.268	1036.13	1699.55	2332.25	2689.6	3589.66
	1275.83	697.233	709.204	869.22	969.89	975.83	1215.79	1916.75	2689.94	3067.08	4104.7
	1277.31	874.152	798.408	1057.53	1171.19	1186.84	1475.26	2266.1	3180.1	3500.86	4729.24
	1278.79	967.106	953.726	1225.96	1313.86	1400.38	1656.01	2596.53	3640.19	4018.43	5410.22
	1280.28	1042.43	1035.55	1361.45	1388.09	1576.8	1823.26	2907.76	4103.51	4577.96	6114.17
	1281.75	1168.01	1105.89	1473.31	1516.53	1722.77	2079	3279.43	4601.33	5112.25	6820.37
	1283.23	1283.26	1278.6	1670.66	1721.85	1912.81	2400.29	3727.86	5214.46	5694.69	7591.7
	1284.71	1460.38	1458.5	1922.75	1973.56	2182.05	2656.82	4125.92	5821.65	6270.28	8334.22
	1286.19	1597.72	1525.37	2074.68	2140.74	2351.45	2792.87	4425.72	6215	6759.88	8945.15
	1287.66	1657.33	1583.83	2192.04	2183.66	2423.28	2928.15	4717.81	6503.3	7173.38	9471.03
	1289.14	1686.51	1643.91	2229.28	2186.95	2467.06	3001.69	4818.47	6736.31	7469.21	9819.58
	1290.61	1691.73	1681.77	2236.33	2139.79	2477.03	3082.89	4836.48	6903.26	7569.5	9921.95
	1292.09	1629.15	1660.96	2204.99	2119.89	2419.5	3088.04	4777.64	6915.86	7543.8	9887.88
	1293.56	1562.24	1575.32	2164.73	2101.34	2378.12	3003.67	4652.29	6788.92	7405.01	9742.5
	1295.03	1514.95	1465.33	2071.86	2020.12	2230.51	2937.35	4561.72	6563.73	7144.8	9405.06
	1296.51	1410.64	1359.25	1961.29	1881.99	2042.48	2760.84	4350.13	6220.78	6800.62	8890.59
	1297.98	1273.08	1262.64	1803.2	1708.89	1903.57	2562.18	4023.8	5849.61	6358.3	8338.83
	1299.45	1162.62	1185.6	1667.65	1588.18	1740.34	2420.23	3731.9	5470.78	5962.66	7763.72
	1300.92	1051.28	1077.49	1551.97	1469.22	1581.72	2208.43	3397.91	5002.96	5461.34	7057.11
	1302.38	978.682	974.266	1446.65	1388.77	1452.64	2038.78	3068.37	4589.82	4911.83	6394.84
	1303.85	922.212	922.993	1349.72	1265.08	1359.33	1877.61	2774.16	4204.56	4429.58	5798
	1305.32	813.1	795.653	1144.21	1128.43	1200.18	1669.79	2445.71	3698.26	3954.89	5165.41
	1306.78	712.298	668.503	996.019	1031.79	1052.82	1490.82	2191.2	3309.82	3519.04	4548.6
	1308.25	639.164	620.474	878.771	902.134	928.406	1302.63	1927.64	2966.16	3117.79	3976.06
	1309.71	553.019	566.87	760.346	793.931	790.624	1115.14	1657.41	2551.52	2744.99	3473.93
	1311.18	482.226	517.621	665.556	733.634	683.763	1001.4	1471.93	2288.07	2425.38	3042.74
	1312.64	433.758	467.739	570.074	643.443	576.083	897.849	1322.91	1996.5	2114.38	2646.2
	1314.1	346.3	370.353	477.272	497.876	477.932	750.518	1129.69	1587.25	1804.31	2279.63
	1315.57	300.397	345.049	450.893	424.54	457.477	642.732	922.236	1443.31	1567.1	1978.96
	1317.03	225.654	237.521	345.179	346.781	354.038	533.413	749.221	1287.38	1308.12	1643.52
	1318.49	192.976	160.996	283.154	288.678	238.966	469.213	636.529	1058.77	1132.02	1355.53
	1319.95	187.064	164.856	272.261	245.342	238.682	389.704	523.557	895.606	972.611	1158.43
	1321.4	130.713	171.54	233.989	212.704	253.581	348.462	444.784	724.191	848.927	999.827
	1322.86	65.84	133.433	156.809	164.091	149.709	308.399	389.437	613.626	737.943	804.951
	1324.32	96.4611	76.4656	141.177	161.224	132.938	258.646	333.308	557.692	632.202	679.032
	1325.78	129.518	119.106	188.176	233.531	178.919	237.85	327.791	530.162	602.462	648.704
	1327.23	85.8133	130.924	151.746	199.246	127.212	182.029	269.632	469.464	497.823	559.129
	1328.69	104.269	139.573	121.29	132.927	114.018	161.003	231.526	475.716	386.74	502.709
	1330.14	113.521	96.7178	61.8767	110.277	73.1011	141.071	234.689	425.688	355.326	401.162
	1331.59	93.8022	53.9	61.08	86.7867	55.4178	123.787	214.946	343.849	361.587	353.187
	1333.04	61.4422	52.2633	50.9033	104.096	73.39	108.714	189.473	271.603	354.63	349.079
	1334.5	48.4033	72.7989	41.2411	134.183	83.3567	124.028	197.84	206.723	292.036	309.747
	1335.95	70.2167	95.4511	83.7833	121.977	130.476	145.093	198.732	219.126	201.576	259.299
	1337.4	86.2833	77.2	55.7367	120.446	124.621	111.42	150.589	213.696	190.311	204.904
	1338.85	59.1411	35.9489	63.6078	78.7622	54.2822	71.9767	90.5656	168.299	156.956	97.4922
	1340.3	57.9967	44.2489	47.4733	27.1133	19.2367	63.1822	96.04	111.271	144.442	56.7633
	1341.74	52.3844	79.3289	30.2089	11.6933	13.3889	56.8433	96.7178	36.9744	125.816	75.3522
	1343.19	26.9689	56.1256	38.3444	9.60556	16.6089	11.9222	36.4456	8.85333	35.6956	20.38
	1344.64	35.7378	58.58	27.0356	27.4511	11.9856	20.6633	31.2889	28.3089	13.6156	21.0278
	1346.08	99.8167	75.0133	29.5289	83.4444	62.8189	57.2133	46.52	42.3444	44.2733	57.8967
	1347.53	106.931	46.93	38.3733	93.7622	75.1956	33.9844	54.5089	9.05444	44.4156	51.1667
	1348.97	53.7911	24.7978	42.8811	58.1833	33.5856	12.0033	6.61	12.1511	16.21	6.49
	1350.42	50.1333	29.9211	50.6656	28.4011	47.2433	28.8344	33.1689	45.6878	38.2056	16.4
	1351.86	48.1544	49.8578	60.2533	54.7022	48.4911	45.3533	62.5867	39.5478	24.0622	39.36
	1353.3	43.4844	89.7778	55.6356	81.4989	12.0278	25.4478	26.3178	9.16667	3.01	11.8811
	1354.74	46.5244	129.502	47.6689	57.9267	37.7822	15.6378	21.0422	14.2044	15.4344	1.76889
	1356.18	70.1756	94.9589	94.7567	95.4433	78.7811	26.72	81.9033	29.4389	65.1989	7.44778
	1357.62	63.7811	72.4511	87.5022	85.7856	65.8711	34.4289	55.6622	37.1811	73.8978	29.4244
	1359.06	35.1167	75.9022	25.8644	4.2	59.9378	4.12222	10.4344	11.9578	63.0656	34.0189
	1360.5	55.3111	85.5511	49.1967	17.0844	83.1167	21.1822	32.9144	15.84	55.0433	36.0667
	1361.94	80.2411	115.578	73.5167	48.3244	66.5367	44.3822	78.9333	22.8344	22.4511	45.4778
	1363.37	89.1411	87.8256	54.5122	61.5833	71.3078	65.3111	94.13	72.9422	45.1611	33.8056
	1364.81	67.0311	31.6678	65.4889	56.3778	96.5322	69.7711	84.9311	110.579	46.1078	21.8589
	1366.24	75.0667	67.72	87.3356	67.4589	84.9256	98.3956	85.3056	139.449	77.3567	67.5411
	1367.68	74.2956	109.519	104.524	52.2433	83.7156	100.341	100.594	108.226	79.0733	67.4367
	1369.11	92.0333	83.1878	108.057	65.1444	103.873	78.7311	61.0533	65.9811	36.0833	67.58
	1370.54	91.5833	65.7833	94.6911	89.04	110.331	96.2211	69.4678	66.08	81.1567	68.0967
	1371.98	101.423	90.1811	135.737	90.6978	101.179	91.2789	89.1222	80.3111	135.314	83.2511
	1373.41	102.482	91.25	135.706	97.9767	95.7911	64.2444	42.4633	52.0111	105.5	56.5711
	1374.84	85.8278	83.3044	94.51	101.144	72.6911	56.9456	41.3911	36.3711	42.96	23.5511
	1376.27	120.749	97.08	61.8978	121.42	67.1633	107.646	101.247	45.3944	54.4356	51.05
	1377.7	117.984	95.7733	58.2644	100.144	59.3322	104.7	94.5767	58.6467	30.2178	32.1989
	1379.13	93.1433	98.2044	95.7967	57.1311	84.5333	45.1722	73.8978	67.1089	46.5067	50.3811
	1380.56	89.2378	114.586	102.324	40.3878	107.82	77.2811	85.4689	60.2578	77.8189	58.5722
	1381.98	63.2344	97.1622	64.2733	42.9356	61.28	96.6367	80.4778	36.0889	49.7156	23.3311
	1383.41	65.0644	43.4089	52.6878	60.9644	42.2111	70.8189	27.1433	7.16222	34.65	6.02444
	1384.84	95.6378	43.4911	34.8611	65.4689	41.7967	54.9767	31.7833	24.4122	37.77	13.4811
	1386.26	79.1622	72.5422	32.5944	60.3011	55.2756	54.4989	85.1389	62.9889	28.6278	20.92
	1387.68	5.00111	54.6456	40.8011	27.5067	47.0867	52.6111	63.34	58.1456	24.0178	21.7244
	1389.11	10.1767	48.6044	56.7133	15.61	19.8511	69.3711	51.5367	21.5711	16.5444	5.15778
	1390.53	50.7344	95.6133	80.63	38.3867	30.3089	80.8167	59.2667	33.9222	19.2911	17.0667
	1391.95	66.8256	85.45	55.17	39.3144	31.8	89.5611	60.49	59.79	43.2622	57.7067
	1393.37	75.2633	64.1889	40.97	70.1511	76.2256	72.8889	47.0989	38.1744	40.5244	83.5078
	1394.79	64.7144	65.1067	48.2622	62.8067	114.237	32.5722	18.9267	19.1589	49.2811	50.57
	1396.21	68.9456	43.5667	26.1222	21.6133	34.0944	15.96	5.30778	23.4378	9.82	3.86
	1397.63	76.6956	49.1356	43.14	38.1344	10.82	36.2822	30.2667	38.79	1.65111	3.28
	1399.05	77.2922	74.2722	70.3711	69.9622	34.7244	45.27	36.42	30.2933	27.4078	8.80333
	1400.47	89.2389	47.6022	38.1822	35.1856	53.5956	20.7878	19.5267	40.3544	11.68	22.8633
	1401.89	100.377	37.2556	28.7433	58.81	82.5056	42.9867	56.5589	29.0033	32.2144	58.3289
	1403.3	77.1811	48.71	65.0889	56.1611	102.682	48.4311	45.6544	44.6211	47.4867	61.1389
	1404.72	68.2856	62.6956	46.7744	12.5567	103.328	64.5767	25.5344	75.7056	46.9444	70.0811
	1406.13	64.2189	107.499	35.7956	34.9078	75.6122	119.554	72.74	70.9578	61.6533	58.8956
	1407.55	53.2556	102.624	63.9133	70.0778	76.4044	114.544	84.6578	86.6778	112.457	80.6078
	1408.96	45.5056	100.994	93.9078	86.7467	81.55	99.62	78.5789	120.49	111.549	102.038
	1410.37	33.85	78.9078	92.1678	61.7367	33.5056	56.0011	86.6544	92.1733	48.3122	79.4211
	1411.79	37.3156	49.8533	74.6444	81.1	80.0733	64.2011	139.986	88.7644	69.2589	115.184
	1413.2	51.2856	85.5844	89.7689	69.1344	125.809	85.8767	129.087	84.6456	118.66	93.3222
	1414.61	66.4156	119.969	104.07	60.85	105.286	81.5089	106.006	56.9833	112.703	78.5667
	1416.02	105.669	118.013	98.8422	90.2678	100.296	122.758	140.359	81.7978	111.303	138.742
	1417.43	109.143	40.92	69.2222	89.7544	94.4633	131.216	132.037	86.2578	126.214	148.189
	1418.84	87.42	47.0011	60.9467	93.92	125.582	113.862	126.258	56.7733	131.567	132.883
	1420.24	89.3311	122.879	130.594	104.226	138.967	111.477	151.054	75.9533	152.056	166.478
	1421.65	75.08	162.93	135.097	134.238	121.81	119.47	130.6	65.8833	160.66	175.461
	1423.06	62.7056	124.948	92.9644	135.871	118.1	101.672	96.1189	71.4178	134.069	129.22
	1424.46	56.4822	72.7956	67.9933	69.1133	99.6522	89.0822	77.7378	101.091	140.844	110.768
	1425.87	53.3744	80.0578	71.72	30.5956	91.2167	127.298	91.3156	114.973	135.363	87.9544
	1427.27	99.8178	138.108	79.5911	66.4144	74.5156	111.083	136.103	107.847	103.3	71.9233
	1428.68	113.866	202.581	107.266	110.531	92.0133	90.3156	152.189	148.478	170.506	124.047
	1430.08	86.1989	175.419	143.864	106.622	149.3	107.762	159.107	203.351	195.853	162.488
	1431.48	144.6	133.292	129.652	145.557	154.756	138.139	140.263	175.416	198.544	202.762
	1432.88	167.111	102.958	101.85	140.771	134.929	159.458	144.173	184.7	245.314	254.548
	1434.28	170.867	96.9456	106.104	143.538	152.348	210.649	179.926	196.374	238.994	273.854
	1435.68	181.49	152.928	132.728	213.639	184.626	242.769	269.838	267.539	261.751	333.187
	1437.08	142.379	144.926	151.248	243.976	215.79	260.458	286.946	272.349	300.688	336.404
	1438.48	140.801	131.64	171.889	245.709	226.166	283.516	262.898	266.569	353.222	349.748
	1439.88	171.436	154.222	171.457	232.879	198.098	284.234	322.721	338.407	360.181	415.667
	1441.28	220.448	155.237	192.189	256.616	237.683	303.9	377.918	388.127	343.761	421.986
	1442.67	200.813	148.977	213.899	259.948	278.016	307.334	369.27	382.293	379.283	413.904
	1444.07	199.269	158.672	225.242	267.196	281.137	325.956	356.402	372.811	392.342	441.901
	1445.47	250.282	186.01	219.252	300.952	292.677	346.654	348.723	401.998	383.39	437.61
	1446.86	232.416	165.869	244.451	294.31	293.73	327.099	316.81	408.582	414.004	442.573
	1448.25	182.727	159.353	276.994	290.693	312.373	337.054	355.743	390.056	455.506	494.702
	1449.65	190.739	185.558	277.26	294.538	293.127	347.433	339.152	395.166	397.041	457.69
	1451.04	218.961	195.829	276.75	285.94	225.012	309.189	332.26	398.584	337.566	408.019
	1452.43	193.697	147.557	269.203	277.99	227.579	293.898	373.316	358.738	336.214	365.464
	1453.82	185.787	161.197	225.313	285.491	273.809	302.741	350.269	326.911	328.394	346.249
	1455.21	222.31	214.69	213.101	301.728	270.807	290.297	310.289	296.364	327.763	377.946
	1456.6	213.332	164.796	223.066	259.506	233.462	278.586	271.766	306.86	324.932	390.43
	1457.99	158.577	181.134	200.82	219.696	235.747	324.453	301.129	330.702	317.27	378.761
	1459.38	170.354	184.307	189.454	269.321	237.756	305.484	309.594	290.333	293.881	313.848
	1460.77	211.6	161.39	212.641	285.599	223.633	279.409	298.582	293.174	291.371	304.248
	1462.15	195.011	185.914	202.108	239.124	201.407	273.787	257.68	286.53	273.108	307.567
	1463.54	124.59	163.111	142.283	211.348	176.26	210.196	160.489	238.37	214.311	237.341
	1464.93	117.511	159.502	103.26	213.161	146.771	195.728	183.122	231.12	209.712	215.404
	1466.31	127.399	143.621	129.026	155.963	128.991	176.117	201.12	201.007	203.749	234.212
	1467.7	69.2978	86.8367	147.849	70.32	108.001	120.482	147.607	113.069	141.872	160.442
	1469.08	46.3589	102.354	115.232	93.7267	96.91	99.3956	135.096	86.2133	108.92	113.117
	1470.46	46.8978	98.1556	70.0089	113.968	112.083	87.7056	141.258	93.6756	90.4244	127.238
	1471.84	64.5189	96.14	67.0967	101.487	118.493	82.7611	125.479	124.003	111.092	122.679
	1473.23	69.0256	117.001	83.7289	125.139	132.976	71.6811	83.89	167.118	138.939	113.553
	1474.61	59.1	103.363	83.8489	105.936	122.773	99.2811	77.8978	73.8567	100.56	99.8911
	1475.99	73.25	113.454	104.057	96.41	118.367	128.844	76.5622	61.0622	68.2622	130.277
	1477.37	83.8244	125.682	106.64	93.6389	110.262	161.377	52.5822	111.766	87.4233	123.882
	1478.74	65.3367	160.621	86.5011	69.3022	86.76	141.674	62.3822	97.0389	72.0622	72.7878
	1480.12	66.1889	141.547	71.1933	104.043	90.44	100.927	78.3467	98.7744	64.0222	84.9522
	1481.5	102.656	101.75	61.0756	95.25	83.6833	87.1067	59.7333	93.1178	68.9144	90.1078
	1482.88	99.5633	139.833	77.7778	40.12	68.5544	36.7444	35.2078	73.6678	65.7189	68.9233
	1484.25	67.6244	89.1156	57.63	47.1356	45	76.8756	59.1444	41.4167	78.1789	29.2944
	1485.63	68.09	49.12	55.8278	69.9833	66.3122	103.328	66.6067	92.53	88.9167	39.3922
	1487	53.5733	59.6311	102.459	98.6056	103.797	105.47	48.5044	87.9844	101.708	76.2433
	1488.38	12.9811	58.6867	55.8978	73.6311	80.1067	84.0233	40.6944	27.82	81.8833	86.9678
	1489.75	24.8678	81.4633	12.0111	30.9322	53.0056	64.5222	36.8511	62.3011	46.6133	83.04
	1491.12	90.1222	88.4944	3.41333	38.8156	83.3867	67.9278	45.8978	99.3322	52.5367	114.773
	1492.5	55.9278	56.2644	44.0789	33.94	70.79	48.87	43.6522	108.901	75.1678	132.82
	1493.87	49.3511	53.0367	71.4489	78.0733	75.7367	31.3844	72.4	111.066	119.444	170.067
	1495.24	60.11	57.5778	51.8189	75.3433	70.31	22.0111	98.1789	98.7689	123.584	206.622
	1496.61	80.0511	96.6867	91.3156	102.137	92.8167	61.1133	135.357	168.884	165.1	300.034
	1497.98	111.47	146.382	127.441	125.253	179.757	140.777	204.203	267.56	268.72	433.793
	1499.35	83.1589	126.81	109.623	92.0444	176.519	168.852	239.206	285.668	312.968	494.24
	1500.71	93.5722	111.959	123.902	82.2156	173.794	183.616	244.319	293.788	380.328	562.207
	1502.08	96.68	144.24	164.481	107.87	176.514	229.517	297.896	371.63	477.366	640.962
	1503.45	118.537	188.712	181.573	167.836	186.598	225.134	291.719	442.183	509.27	692.588
	1504.81	130.693	172.061	157.441	154.048	187.383	243.356	287.324	493.99	501.397	750.388
	1506.18	179.813	155.353	166.946	156.217	185.193	269.588	395.114	515.622	540.348	796.703
	1507.55	188.048	186.304	220.038	175.373	203.4	259.629	437.302	545.276	602.718	820.514
	1508.91	113.082	175.931	232.517	163.374	221.751	259.804	387.639	556.514	579.011	793.807
	1510.27	99.3467	145.202	163.274	140.764	196.327	221.649	325.73	474.934	457.838	739.618
	1511.64	122.068	101.262	142.756	124.692	123.997	197.756	280.864	409.243	416.419	629.221
	1513	158.082	131.067	175.622	140.404	138.629	191.499	288.298	419.884	469.134	577.179
	1514.36	143.124	129.471	143.004	126.879	141.556	152.83	256.757	350.919	381.051	513.991
	1515.72	77.0922	106.778	119.493	87.8889	121.382	155.253	209.98	274.134	301.31	400.126
	1517.08	71.1278	136.124	118.091	72.6233	116.021	152.938	194.014	266.634	278.316	367.381
	1518.44	97.7089	101.296	124.421	101.091	93.9844	125.701	148.781	248.053	224.976	321.873
	1519.8	88.5767	89.6578	127.022	101.361	89.6544	120.49	163.883	206.551	233.981	276.14
	1521.16	68.8244	95.1056	70.6889	82.1822	76.7489	96.3622	142.93	134.513	200.873	191.343
	1522.52	76.6489	72.7311	68.5033	83.6078	61.4778	99.5744	101.166	145.832	122.2	135.399
	1523.87	66.8778	92.1722	69.0333	68.7256	69.2044	103.628	103.956	140.378	113.149	117.533
	1525.23	57.3844	84.9967	56.2878	68.96	54.6011	100.57	99.3378	101.012	104.57	92.0656
	1526.58	62.0889	49.4144	31.2767	82.0189	24.7789	74.8456	95.1367	58.0544	83.2978	72.9444
	1527.94	45.0644	61.1911	8.44444	82.1067	19.7767	35.7178	49.3456	41.3156	66.8567	51.08
	1529.29	40.4244	54.6378	35.7411	92.0611	34.7422	73.0289	17.7889	42.4933	88.1467	74.8278
	1530.65	30.0789	42.78	10.29	80.2444	46.99	79.4489	29.6956	46.1844	92.3378	62.4578
	1532	20.1256	68.7278	13.5978	57.37	46.0778	66.9122	72.73	65.1144	55.8278	38.0467
	1533.35	54.4878	88.7022	78.1978	77.7867	81.2911	73.7822	90.3311	68.1267	61.3311	79.0967
	1534.7	82.2933	67.4144	94.2333	62.8167	87.3133	42.0611	52.9144	74.2333	57.7833	80.8678
	1536.06	38.3767	58.2033	55.0089	26.8944	72.54	68.7044	35.6867	85.4356	59.9578	56.93
	1537.41	35.5289	57.1889	19.7311	19.97	74.0478	56.3678	41.8222	28.2067	24.5256	14.8244
	1538.76	60.2533	81.1778	44.3333	41.8756	57.28	43.4178	52.7111	25.8567	12.7822	12.3767
	1540.11	34.58	111.659	86.1356	36.6644	19.18	37.5022	21.38	22.7344	31.0333	28.16
	1541.45	40.3456	70.1722	80.8867	10.4578	25.9789	10.6067	1.56444	5.43444	10.3311	7.52111
	1542.8	58.7133	42.41	60.96	47.7656	54.8133	15.0256	39.5467	6.57333	7.61778	2.28778
	1544.15	48.2433	73.8222	70.52	49.0844	43.7678	40.8133	46.5311	42.98	15.4244	8.99667
	1545.5	61.2767	87.5	82.3744	53.3289	66.6589	54.2756	20.0622	69.9878	43.5056	27.1911
	1546.84	77.24	101.124	50.9722	78.3844	54	56.22	32.8211	57.4022	59	34.4578
	1548.19	45.4478	101.239	39.3456	62.28	34.8889	50.9811	8.24778	35.3556	54.5	20.6956
	1549.53	11.1122	48.4978	20.37	13.0544	37.2067	15.4322	0	0	34.6744	1.00222
	1550.88	17.72	63.6689	41.1322	25.7378	12.6878	2.80222	10.7278	0.09222	4.74444	3.28
	1552.22	30.6	94.1289	41.2656	45.5911	10.6578	2.98667	17.2378	15.2022	0	0
	1553.56	16.5778	39.3722	6.31333	22.9467	9.10889	13.6844	8.20889	20.0967	1.57556	0
	1554.91	31.8333	40.2267	5.57	52.8467	13.2433	3.69556	13.0444	14.7278	37.3	27.0122
	1556.25	72.83	55.6733	50.6833	76.4933	26.8078	17.2967	70.0367	8.42667	66.8478	22.3244
	1557.59	70.4289	32.9767	61.1444	66.8744	28.3167	47.5644	67.3778	0.42667	34.6833	26.7
	1558.93	56.9689	22.1711	15.9322	44.9156	8.78111	43.8444	19.1922	16.47	29.2156	48.8578
	1560.27	43.4411	35.0222	19.4378	28.7178	12.0767	28.1222	16.6067	26.9489	24.8256	26.48
	1561.61	66.1622	82.3122	10.0533	40.5144	17.6756	41.0433	18.5344	33.8989	47.1989	25.7178
	1562.95	81.6233	61.1767	24.0111	26.9956	5.67444	58.1311	4.25556	33.9844	103.187	83.4033
	1564.28	49.6456	32.5256	37.0033	29.9444	4.61	17.7856	1.74222	5.97	113.576	74.5322
	1565.62	45.79	32.4633	37.79	38.1544	25.4911	17.0422	6.34556	26.94	106.877	67.7889
	1566.96	24.3267	34.8389	58.9978	53.1867	49.3211	57.5522	41.4856	83.1944	134.684	167.732
	1568.29	27.8622	87.9033	50.9433	58.8622	24.4544	62.2322	41.4622	92.3033	163.699	244.832
	1569.63	58.0456	97.2656	39.3411	74.5044	65.64	46.3156	60.7111	89.2422	208.232	272.348
	1570.96	86.3756	91.8178	46.6022	79.0767	103.502	78.0167	88.4856	127.823	289.212	308.657
	1572.3	107.163	119.029	83.6844	103.769	87.0844	139.437	120.17	195.822	368.891	401.052
	1573.63	90.0067	100.218	91.2156	99.4978	76.3244	168.537	144.773	194.986	416.878	473.709
	1574.96	108.213	110.653	68.4633	123.119	53.1367	155.369	158.63	224.967	473.329	518.924
	1576.3	146.489	168.804	131.139	178.988	107.567	149.234	235.393	367.801	556.79	641.843
	1577.63	190.504	182.637	207.844	214.799	151.038	221.27	315.327	484.5	640.191	774.907
	1578.96	203.32	170.903	216.416	222.174	146.531	294.946	345.634	517.527	719.183	870.58
	1580.29	184.127	212.931	203.707	243.439	190.804	347.169	417.291	611.628	851.51	1027.22
	1581.62	245.362	286.829	250.546	309.312	239.796	421.734	508.266	725.963	975.091	1200.92
	1582.95	279.236	277.17	327.689	343.348	301.643	469.046	579.7	824.161	1080.94	1362.25
	1584.28	275.032	247.889	354.871	358.021	336.379	467.522	653.407	926.672	1199.04	1523.46
	1585.6	262.56	294.8	349.431	338.182	322.763	493.009	771.252	1031.25	1321.62	1729.25
	1586.93	277.5	327.984	374.97	359.296	372.946	548.277	913.429	1212.8	1534.73	2025.32
	1588.26	341.449	370.872	455.449	454.517	509.478	660.909	1083.14	1489.13	1874.74	2432.35
	1589.58	447.069	470.348	620.95	570.697	661.566	851.873	1349.48	1878.39	2250.65	2940.26
	1590.91	586.817	573.843	788.818	699.62	837.343	1032.33	1630.54	2336.33	2695.38	3563.63
	1592.23	712.854	716.431	940.45	827.517	1040.44	1249.07	1961.52	2808.04	3265.39	4329.03
	1593.56	821.25	866.447	1118.49	1021.85	1258.84	1530.47	2388.52	3365.2	3907.01	5175.16
	1594.88	986.488	978.413	1351.87	1234.93	1516.52	1802.54	2846.49	4061.71	4615.66	6119.21
	1596.2	1194.67	1123.37	1611.73	1488.84	1851.87	2173.39	3352.49	4808.62	5447.56	7185.25
	1597.53	1394	1311.23	1862.92	1762.05	2187.7	2611.08	3917.63	5586.46	6298.33	8297.25
	1598.85	1573.36	1499.22	2106.99	1956.07	2452.27	2927.99	4467.35	6380.73	7138.51	9411.76
	1600.17	1706.34	1675.55	2370.47	2147.33	2730.58	3211.05	5037.95	7074.42	7988.03	10494.3
	1601.49	1884.22	1882.01	2634.92	2382.58	3035.83	3529.89	5627.87	7879.14	8811.37	11563.6
	1602.81	2057.94	2082.93	2867.59	2611.1	3287.81	3849.15	6131.75	8651.2	9531.47	12566.9
	1604.13	2234.62	2202.1	3142.92	2847.35	3534.65	4214.87	6527.23	9243.88	10195.4	13454.8
	1605.45	2325.46	2234.54	3307.84	2939.54	3697.27	4420.53	6769.32	9642.64	10643	13988.2
	1606.77	2375.94	2301.44	3399.72	3028.59	3812.38	4615.25	7066.08	9960.8	10944.6	14399.4
	1608.08	2441.21	2380.24	3492.83	3183.49	3873.39	4808.74	7194.49	10185.2	11151.8	14640.4
	1609.4	2438.44	2387.87	3490.98	3229.37	3852.34	4797.62	7108.69	10166.2	11132.1	14515.2
	1610.72	2327.94	2305.01	3455.7	3143.14	3689.88	4686.76	6970.11	9942.9	10916.9	14173.2
	1612.03	2211.9	2180.47	3339.69	3005.14	3481.15	4506.28	6686.68	9593.7	10493.1	13571.1
	1613.35	2131.61	2025.72	3091.63	2869.46	3303.52	4246.07	6309.84	9132.59	9850.92	12728.7
	1614.66	1954.25	1839.36	2861.71	2625.24	2968.77	3935.78	5814.75	8504.11	9139.28	11850.8
	1615.98	1767.93	1705.32	2598.56	2390.54	2677.28	3623.26	5327.29	7742.39	8409.19	10864.2
	1617.29	1569.13	1556.76	2330.84	2171.11	2409.08	3292.08	4781.17	6973.53	7624.91	9807.06
	1618.6	1371.28	1377.79	2104	1870.69	2086.12	2913.32	4226.47	6235.57	6876.46	8778.74
	1619.91	1192.46	1238.81	1774.72	1604.54	1769.89	2559.73	3719.73	5541.2	6065.59	7702.13
	1621.23	1029.45	1096.46	1477.64	1440.11	1550.1	2236.94	3200.06	4924.57	5295.9	6785.44
	1622.54	876.348	918.616	1282.07	1236.05	1315.09	1915.22	2703.22	4208.38	4608.06	5927.74
	1623.85	745.621	743.779	1109.87	1053.45	1071.04	1685.1	2330.77	3736.57	3999.98	5137.53
	1625.16	673.496	649.378	974.888	942.669	919.396	1512.51	2065.17	3352.65	3555.68	4520.86
	1626.47	573.521	605.919	863.011	804.867	733.262	1296.81	1749.83	2812.94	3127.77	3958.12
	1627.77	479.403	532.437	740.989	697.522	618.257	1101.97	1489.78	2410.38	2693.97	3431.08
	1629.08	465.923	486.847	652.643	643.354	600.09	1030.72	1340.67	2184.81	2441.51	3043.23
	1630.39	443.06	426.778	582.622	581.266	506.001	871.053	1166.27	1965.91	2192.59	2674.64
	1631.7	379.521	365.197	515.364	473.356	378.8	695.254	983.936	1685.59	1877.13	2344.16
	1633	323.171	340.671	427.343	403.932	320.778	638.521	861.967	1469.98	1649.98	2067.15
	1634.31	297.802	312.114	359.076	318.7	289.904	584.964	718.633	1300.17	1440.67	1796.33
	1635.61	257.209	302.569	325.421	270.92	232.414	475.407	609.31	1113.23	1266.92	1552.47
	1636.92	227.818	277.186	257.323	289.527	205.87	399.486	544.152	934.063	1155.07	1395.41
	1638.22	206.793	225.283	217.167	249.06	185.239	349.174	462.563	765.32	987.351	1250.39
	1639.52	164.086	166.339	154.47	184.451	128.077	262.581	374.008	632.587	840.921	1048.65
	1640.83	155.696	141.677	112.353	161.221	62.6189	208.669	282.894	536.911	711.012	861.412
	1642.13	137.361	144.547	111.94	161.878	49.7489	193.716	199.95	448.168	635.669	729.741
	1643.43	119.956	159.351	96.9656	112.307	73.0622	138.734	124.471	330.114	558.147	601.737
	1644.73	115.727	139.819	90.8267	79.1533	82.5144	127.144	151.139	227.631	473.911	532.188
	1646.03	118.54	133.973	56.8278	84.53	80.2067	130.022	155.112	220.408	471.632	495.391
	1647.33	95.6444	129.341	40.3544	61.0656	77.6389	93.9289	100.674	175.371	378.984	364.876
	1648.63	56.8522	71.1333	47.6967	42.6833	50.8133	94.4078	65.5711	128.562	267.674	243.191
	1649.93	46.19	85.6122	81.67	53.2233	39.5933	74.0611	70.6578	163.832	264.413	245.716
	1651.23	62.9278	80.5322	75.6433	64.8256	45.3467	41.4	61.4122	98.15	226.289	215.047
	1652.52	23.5144	21.0833	23.6111	25.8833	32.6811	19.9856	27.6022	11.1456	129.73	100.274
	1653.82	13.1944	40.0567	10.6833	29.9756	13.5544	15.5356	20.66	14.0178	111.198	62.9244
	1655.12	51.0389	43.3756	31.7178	60.8778	24.3867	33.7422	0	28.8978	105.851	58.9689
	1656.41	62.3633	25.22	30.9456	70.6611	6.47444	45.9211	14.3067	16.4344	67.54	72.1078
	1657.71	74.1233	38.9278	29.4922	38.7967	11.1811	75.1333	35.1744	24.3789	47.4578	24.3133
	1659	77.9656	77.8256	40.9733	30.32	43.7467	56.05	43.7156	21.1322	45.4789	31.9456
	1660.3	58.75	88.9667	44.6444	41.5767	39.0822	27.1644	42.8189	21.6378	58.87	55.4889
	1661.59	47.6122	70.3589	34.4333	64.6022	9.47778	36.6911	30.74	20.8156	43.6867	6.95111
	1662.88	32.89	60.7978	54.1222	39.8867	22.05	39.3089	18.9289	21.7989	37.0189	17.1922
	1664.17	22.6567	68.3622	94.9967	29.7322	65.0233	48.9322	39.2744	14.3467	70.5533	53.6211
	1665.47	33.09	64.5622	78.7622	67.8478	50.5833	57.6933	38.3022	16.6222	91.1778	70.6978
	1666.76	46.4211	55.9989	54.1378	56.5578	59.1156	20.0144	0	29.7733	15.2244	23.1967
	1668.05	39.2844	67.3933	20.7278	47.4278	36.5911	11.3489	2.71111	19.1033	0	5.37889
	1669.34	21.9878	62.3911	31.5911	24.1856	13.3422	6.69778	29.1344	2.35778	13.6844	2.90333
	1670.63	30.0878	47.6	65.0689	49.2789	30.7933	4.44111	34.0378	4.36444	15.8667	3.79889
	1671.92	57.7056	32.4389	78.64	83.2289	32.3189	25.7767	48.1622	5.64667	18.8211	4.01111
	1673.2	45.5422	42.3278	61.6567	45.8667	9.91667	36.9956	27.3878	18.2733	15.5856	1.37
	1674.49	42.0478	42.9811	32.23	27.4778	19.0844	17.0933	7.76556	14.9189	13.1667	7.84556
	1675.78	56.5544	55.9978	33.8689	37.3356	21.6856	13.7311	23.7311	36.5456	14.1689	9.94667
	1677.07	59.2467	51.2967	51.2811	21.82	54.3267	17.9033	33.2078	8.88222	25.9611	16.46
	1678.35	31.2789	28.3756	31.4022	36.8	74.0156	30.6411	42.5944	28.0278	11.6767	15.1489
	1679.64	41.3356	38.7878	27.5889	54.67	69.0933	52.1078	50.0189	66.95	9.76111	9.24556
	1680.92	70.8833	75.5056	41.4	53.0178	40.5767	57.9611	41.1467	28.5567	43.35	20.2233
	1682.21	30.5	65.4589	34.1067	72.0333	36.3222	43.8467	42.9256	6.00444	28.9867	26.89
	1683.49	28.2178	48.6422	36.1433	46.08	61.7356	18.4567	65.3756	27.0844	25.6622	17.9889
	1684.77	64.0444	53.5422	60.3344	34.7411	29.0389	38.4156	56.98	12.0156	30.3167	39.4156
	1686.05	73.6589	54.5289	68.7722	29.7522	33.8489	44.5056	42.5044	11.2356	49.9778	36.75
	1687.34	44.7222	66.0289	65.3889	18.3256	47.9389	22.06	62.6922	44.8289	24.16	20.8156
	1688.62	35.1467	55.0933	56.2267	71.3767	27.2144	22.3556	36.4478	49.6411	19.4778	24.3322
	1689.9	27.8978	38.3422	42.9811	68.1233	36.0911	19.1733	3.35556	19.03	35.8989	25.6456
	1691.18	45.43	46.9789	48.4989	29.9267	38.4622	16.1111	16.6289	5.19111	14.2311	19.3789
	1692.46	66.51	42.3044	44.3167	39.66	30.5422	42.2678	77.1222	2.82667	18.1622	32.2044
	1693.74	57.4344	81.7956	94.0389	60.7422	81.7233	90.45	99.0589	65.5956	39.5067	70.4044
	1695.02	47.1033	88.4656	99.67	45.95	78.8311	82.5367	74.2733	61.2978	52.8567	54.5678
	1696.29	26.1589	65.7711	69.51	39.9422	54.5022	62.3633	99.8122	47.4411	53.3567	69.6411
	1697.57	26.7644	64.4133	37.1922	33.9644	65.5778	49.5944	35.0922	29.5144	13.0433	37.6056
	1698.85	63.4244	37.41	55.7044	27.9589	67.2933	64.1433	61.5344	18.6156	9.32111	10.3989
	1700.12	57.3678	30.6089	79.9622	26.8367	39.8789	90.0189	99.1222	60.1422	73.7678	48.13
	1701.4	52.1278	65.3133	44	35.7078	27.2089	64.3822	37.3322	68.7978	53.56	23.8678
	1702.68	63.4256	67.9156	51.89	65.2889	66.6222	21.9778	39.8956	97.11	12.7822	8.77333
	1703.95	46.2944	65.63	86.7156	84.8589	79.0656	33.8	57.7867	103.034	34.8789	15.2022
	1705.22	59.4456	95.2111	99.9544	66.4889	88.0511	62.3478	78.7756	82.4311	65.4011	31.3656
	1706.5	67.0478	103.271	110.57	48.3044	95.4844	60.52	108.109	78.4711	74.9411	54.0167
	1707.77	64.7889	69.3622	102.119	74.2578	94.9022	89.3544	104.351	83.1211	83.3189	109.291
	1709.04	61.5289	27.4322	45.2211	80.6589	67.8689	49.3878	88.2144	91.2789	73.32	71.2489
	1710.32	50.2333	47.7244	14.51	67.2433	67.3044	58.4922	101.217	104.607	73.6678	28.98
	1711.59	81.4111	89.9911	51.6078	80.4556	82.2267	140.506	141.913	107.288	120.137	88.2256
	1712.86	108.887	106.888	97.4611	139.467	116.274	154.742	172.87	151.601	189.53	156.441
	1714.13	131.079	119.499	116.164	169.032	148.004	189.847	182.479	201.762	161.52	182.657
	1715.4	189.578	134.052	156.616	170.652	154.433	230.059	204.09	188.642	205.378	245.771
	1716.67	168.967	147.796	199.567	172.494	175.393	247.873	262.224	237.301	274.168	282.084
	1717.94	144.748	160.916	192.861	246.096	227.134	261.856	308.222	303.009	269.581	277.63
	1719.2	172.747	170.783	214.247	306.693	292.262	254.179	322.553	355.32	321.283	322.167
	1720.47	192.167	155.703	261.064	298.559	320.878	330.016	342.874	408.78	375.233	368.027
	1721.74	203.591	157.124	276.2	354.934	334.796	376.14	344.174	402.298	385.246	377.052
	1723	235.446	174.08	303.487	412.921	349.917	377.113	369.606	396.811	404.603	385.886
	1724.27	247.267	164.956	313.717	391.366	399.798	410.048	433.373	433.138	451.593	407.957
	1725.54	223.279	148.432	272.933	371.486	378.502	407.417	455.617	407.374	432.829	424.714
	1726.8	240.691	163.653	277.429	414.188	340.053	395.584	478.614	376.658	424.474	434.483
	1728.06	266.791	188.498	351	425.276	323.55	415.057	501.85	424.927	413.754	426.588
	1729.33	267.026	207.341	372.008	391.762	325.157	436.038	484.057	412.354	372.89	406.746
	1730.59	257.4	190.661	323.501	367.048	337.693	429.462	431.779	356.554	377.803	388.282
	1731.85	229.591	168.612	269.033	344.902	288.911	388.3	375.258	334.773	369.483	366.641
	1733.12	205.001	171.536	269.438	321.278	292.274	335.923	326.867	334.743	360.019	349
	1734.38	168.833	153.401	214.076	250.111	265.968	304.382	274.732	311.89	284.786	290.732
	1735.64	156.903	139.333	175.439	224.59	232.908	295.707	288.857	309.362	244.359	296.36
	1736.9	160.259	127.401	199.369	238.411	229.233	256.199	305.164	268.857	271.982	329.208
	1738.16	150.269	137.166	210.329	227.966	244.363	251.271	292.097	222.09	279.762	289.378
	1739.42	141.871	120.776	205.758	182.752	245.549	249.04	264.319	245.083	215.063	259.014
	1740.68	148.757	110.986	159.063	182.517	191.087	236.997	232.061	226.223	158.52	239.838
	1741.94	159.412	135.417	143.281	198.86	177.961	243.666	222.594	192.527	196.744	215.007
	1743.19	139.948	131.327	143.2	181.824	160.988	194.193	210.707	149.894	185.359	182.456
	1744.45	131.802	89.1256	128.54	167.147	157.971	150.262	190.971	162.122	164.926	176.181
	1745.71	118.994	78.4133	133.711	151.034	160.81	142.188	164.848	157.273	153.296	154.416
	1746.96	128.029	94.7578	111.494	161.11	149.263	146.922	140.346	102.697	124.619	122.608
	1748.22	118.13	65.6122	104.281	118.577	129.022	126.082	119.446	94.9111	100.278	160.133
	1749.47	73.1678	68.3733	95.5178	63.02	96.1289	98.8633	109.857	90.0489	87.3333	155.391
	1750.73	39.7122	75.1156	71.6822	39.1511	91.9178	100.088	120.066	54.15	82.6611	86.8844
	1751.98	64.7678	51.8833	94.1978	56.6989	84.7933	118.758	114.488	63.3267	74.7522	31.9467
	1753.24	97.8144	39.4033	89.5056	61.5478	69.5856	102.504	106.566	65.2378	55.05	28.5822
	1754.49	77.6811	50.8733	69.7767	38.3311	75.1956	55.4	122.22	65.2678	24.2233	29.0411
	1755.74	96.5722	78.3656	100.769	69.2178	73.3444	58.8811	113.35	101.487	40.2156	68.82
	1756.99	75.77	58.9711	92.7244	93.0267	58.1689	94.6389	75.6733	95.26	41.3978	72.4178
	1758.25	42.3033	56.1933	57.22	89.4589	91.3233	103.111	51.9178	108.349	46.53	47.1411
	1759.5	47.4933	88.9522	71.8011	67.7433	92.6444	90.4333	76.2444	87.6667	81.6633	52.9344
	1760.75	64.6933	55.0478	92.4978	55.74	71.4233	51.9789	75.3067	34.7622	60.9044	28.4011
	1762	74.6478	45.7867	91.4289	103.434	80.5367	31.2133	74.2767	56.89	72.7911	59.4622
	1763.25	59.8089	74.3356	58.3056	74.8544	81.45	47.1178	80.5078	82.4144	92.7867	72.8411
	1764.5	64.7711	57.3167	49.28	47.77	88.3056	77.5333	57.1267	66.06	96.0689	65.4322
	1765.74	49.1967	61.51	61.2756	60.4644	56.5322	73.3722	65.6989	45.5311	89.8078	74.1933
	1766.99	81.5111	86.8289	50.93	70.91	58.2478	66.1133	110.539	19.3489	62.0367	51.0933
	1768.24	95.0378	65.8156	53.1989	81.5067	107.114	90.4178	104.532	31.7211	67.75	54.0689
	1769.49	86.4978	64.5078	97.3944	85.4411	100.926	109.622	77.2133	42.5589	59.0978	79.0744
	1770.73	103.463	92.1	104.921	107.551	74.8833	76.5378	72.9011	53.4156	62.4222	75.6811
	1771.98	120.228	80.6967	55.5578	98.8178	66.95	30.9522	79.5944	41.63	64.8478	39.9833
	1773.22	143.246	74.06	54.5178	89.1111	62.8589	62.7778	86.4956	51.6756	58.31	40.3733
	1774.47	160.833	84.0222	71.8356	110.199	84.45	79.9356	92.3456	52.4833	62.4511	85.79
	1775.71	151.443	57.4011	52.6089	87.1289	86.4922	81.1478	73.1633	58.6922	61.5011	96.6744
	1776.95	138.154	44.3944	37.4522	56.7178	65.1011	64.4233	32.2667	75.8378	71.1467	67.5122
	1778.2	110.094	68.7556	89.6333	53.4044	72.2533	54.4567	62.7411	44.4211	59.3267	62.36
	1779.44	69.6467	62.9756	105.221	19.7367	51.7244	50.6744	87.6989	38.3422	30.9889	54.32
	1780.68	69.18	70.4167	52.7844	28.5356	72.9989	45.5122	63.1778	75.2633	61.0533	41.85
	1781.92	59.6522	56.5056	72.0222	25.3633	110.354	38.0689	34.3833	64.3533	83.2233	31.2267
	1783.17	70.7744	49.4078	70.9467	21.2422	74.1789	50.5867	37.6578	56.7311	87.86	70.2467
	1784.41	104.76	90.1433	65.1322	70.3378	52.9011	40.8111	66.0889	75.71	87.1744	80.2667
	1785.65	108.338	99.6611	73.78	92.8722	77.8778	68.47	87.48	76.2444	77.4267	85.1456
	1786.89	102.728	87.3933	59.4889	84.3711	89.9044	91.7656	82.4967	60.1556	77.5767	71.1422
	1788.12	103.361	103.134	41.95	115.002	91.1022	77.9911	65.9989	73.4411	84.9756	49.9789
	1789.36	87.0122	92.7533	26.3478	100.014	98.6422	67.9644	63.2122	87.3367	69.0344	71.6411
	1790.6	83.1489	67.1844	62.5589	62.0133	96.6733	39.0967	56.9944	72.5778	35.9778	65.5422
	1791.84	69.1789	83.9222	94.0856	37.5567	96.2033	61.86	57.3978	76.6478	51.1289	59.9978
	1793.07	61.1356	86.2978	86.1722	61.8111	68.0489	79.7778	57.9078	70.59	70.8433	73.6933
	1794.31	43.6167	68.3022	28.5467	84.0267	62.7433	55.6844	84.5189	70.7878	54.5333	57.4133
	1795.55	40.5978	70.7433	31.85	67.0256	61.0033	56.9222	98.5633	75.3089	50.08	56.1678
	1796.78	55.0956	66.7144	61.4733	56.2989	61.96	76.7544	68.8544	80.2511	54.4733	68.3011
	1798.02	69.3111	97.0489	72.0289	81.7522	100.583	72.1967	69.2689	83.1978	65.7711	59.3044
	1799.25	89.3067	98.8489	104.179	104.514	117.24	90.8756	119.306	83.5278	93.8811	98.3011
	1800.49	108.181	56.4167	115.922	113.616	82.0778	102.269	116.488	91.8156	103.806	122.33

## Sheet: SI Figure 6
Supplementary Figure 6. Data for calibration curve used in Study B. SERS slope obtained from linear regression analysis of the SERS spectra from LFIAs run with serum samples spiked with different concentrations of K18. Each concentration was repeated with serum from three healthy donors.
		SERS slope
Spiked K18 concentration (ng/mL)	Donor A	Donor B	Donor C
0	0.274486	0.379487	0.406196
5	0.340394	0.503747	0.261607
10	0.494949	0.588604	0.460394
25	0.439212	0.615802	0.405304
50	0.6446	1.02416	0.683953
100	1.15001	0.913779	0.97511
200	1.61276	1.3884	1.74449
350	1.92389	1.42437	1.77254
500	2.06326	3.22867	2.36092
750	3.78634	4.28769	4.76465
